# Supplementary material for: Loss of DNA methylation is related to increased expression of miR-21 and miR-146b in papillary thyroid carcinoma
Source: Clin Epigenetics. 2018 Nov 20;10:144. doi: 10.1186/s13148-018-0579-8 (PMC6245861; doi:10.1186/s13148-018-0579-8)
Supplement: Supplementary file 2 — Table S1. Identification of 58 differentially expressed microRNAs detected in the comparison between PTC and NT from the TCGA database. Table S2. Integration between DNA methylation probes and the corresponding miRNA expression. Table S3. Differentially expressed genes in PTC compared to NT from TCGA database. Table S4. MicroRNA and target-mRNA interactions obtained by the integrative analysis (TCGA database), comprising the miRNAs potentially regulated by DNA methylation. Table S5. Comparison of miRNA genes methylation, miRNA, and target gene expression with clinical features (clinical stage, extrathyroidal extension, node metastasis and BRAF mutation) using the TCGA database. Table S6. List of 452 target transcripts of miRNA potentially regulated by methylation after mimic transfection in TPC1 cell line. Table S7. Significant pathways (P value< 0.05) enriched by target genes of hsa-miR-21-5p and hsa-miR-146b (5p and 3p) identified by IPA. Table S8. Significant pathways (P value< 0.01) enriched by target genes of hsa-miR-21-5p and hsa-miR-146b (5p and 3p) identified by KOBAS 3.0 (http://kobas.cbi.pku.edu.cn). Table S9. Clinical-pathological characteristics of the patients included in the study. Table S10. Primer sequences, amplicon size, number of CpGs flanked in the amplification and PCR temperature conditions. Table S11. Selection criteria of the miRNA targets selected for RT-qPCR validation. Table S12. Characteristics of the primers used in the transcripts expression level analyses by RT-qPCR. (XLSX 295 kb) [file 13148_2018_579_MOESM2_ESM.xlsx]

## Sheet: S1
	Table S1. Identification of 58 differentially expressed microRNAs detected in the comparison between PTC and NT from the TCGA database.
	miRNA	miRBase ID	P-value	FDR	FC*
	hsa-miR-146b-3p	MIMAT0004766	< 1e-07	< 1e-07	32.07
	hsa-miR-146b-5p	MIMAT0002809	< 1e-07	< 1e-07	28.94
	hsa-miR-551b-3p	MIMAT0003233	< 1e-07	< 1e-07	8.23
	hsa-miR-221-3p	MIMAT0000278	< 1e-07	< 1e-07	7.76
	hsa-miR-222-3p	MIMAT0000279	< 1e-07	< 1e-07	7.73
	hsa-miR-375	MIMAT0000728	< 1e-07	< 1e-07	5.08
	hsa-miR-34a-5p	MIMAT0000255	< 1e-07	< 1e-07	4.68
	hsa-miR-4709-3p	MIMAT0019812	< 1e-07	< 1e-07	4.65
	hsa-miR-221-5p	MIMAT0004568	< 1e-07	< 1e-07	4.52
	hsa-miR-31-3p	MIMAT0004504	< 1e-07	< 1e-07	3.35
	hsa-miR-31-5p	MIMAT0000089	< 1e-07	< 1e-07	2.91
	hsa-miR-187-3p	MIMAT0000262	< 1e-07	< 1e-07	2.79
	hsa-miR-222-5p	MIMAT0004569	< 1e-07	< 1e-07	2.75
	hsa-miR-508-3p	MIMAT0002880	< 1e-07	< 1e-07	2.59
	hsa-miR-21-5p	MIMAT0000076	< 1e-07	< 1e-07	2.57
	hsa-miR-181b-5p	MIMAT0000257	< 1e-07	< 1e-07	2.49
	hsa-miR-514a-3p	MIMAT0002883	< 1e-07	< 1e-07	2.46
	hsa-miR-509-3p	MIMAT0002881	< 1e-07	< 1e-07	2.44
	hsa-miR-181a-2-3p	MIMAT0004558	< 1e-07	< 1e-07	2.37
	hsa-miR-503-5p	MIMAT0002874	< 1e-07	< 1e-07	2.35
	hsa-miR-96-5p	MIMAT0000095	< 1e-07	< 1e-07	2.27
	hsa-miR-3065-5p	MIMAT0015066	< 1e-07	< 1e-07	2.19
	hsa-miR-3065-3p	MIMAT0015378	< 1e-07	< 1e-07	2.19
	hsa-miR-1307-5p	MIMAT0022727	< 1e-07	< 1e-07	2.17
	hsa-miR-181d-5p	MIMAT0002821	< 1e-07	< 1e-07	2.03
	hsa-miR-181a-5p	MIMAT0000256	< 1e-07	< 1e-07	2.02
	hsa-miR-4787-3p	MIMAT0019957	< 1e-07	< 1e-07	2.02
	hsa-miR-652-3p	MIMAT0003322	< 1e-07	< 1e-07	-2.04082
	hsa-miR-3074-5p	MIMAT0019208	< 1e-07	< 1e-07	-2.04082
	hsa-miR-1258	MIMAT0005909	< 1e-07	< 1e-07	-2.04082
	hsa-miR-337-3p	MIMAT0000754	< 1e-07	< 1e-07	-2.04082
	hsa-miR-199a-5p	MIMAT0000231	< 1e-07	< 1e-07	-2.04082
	hsa-miR-27a-5p	MIMAT0004501	< 1e-07	< 1e-07	-2.08333
	hsa-miR-20b-5p	MIMAT0001413	< 1e-07	< 1e-07	-2.08333
	hsa-miR-127-3p	MIMAT0000446	6.5e-06	1.79e-05	-2.12766
	hsa-miR-363-3p	MIMAT0000707	< 1e-07	< 1e-07	-2.17391
	hsa-miR-214-3p	MIMAT0000271	< 1e-07	< 1e-07	-2.17391
	hsa-miR-206	MIMAT0000462	< 1e-07	< 1e-07	-2.27273
	hsa-miR-138-1-3p	MIMAT0004607	< 1e-07	< 1e-07	-2.32558
	hsa-miR-150-5p	MIMAT0000451	< 1e-07	< 1e-07	-2.43902
	hsa-miR-873-5p	MIMAT0004953	< 1e-07	< 1e-07	-2.5
	hsa-miR-138-5p	MIMAT0000430	< 1e-07	< 1e-07	-2.5641
	hsa-miR-199b-3p	MIMAT0004563	< 1e-07	< 1e-07	-2.77778
	hsa-miR-199a-3p	MIMAT0000232	< 1e-07	< 1e-07	-2.77778
	hsa-miR-675-3p	MIMAT0006790	< 1e-07	< 1e-07	-2.94118
	hsa-miR-1247-5p	MIMAT0005899	< 1e-07	< 1e-07	-3.0303
	hsa-miR-379-5p	MIMAT0000733	< 1e-07	< 1e-07	-3.125
	hsa-miR-1247-3p	MIMAT0022721	< 1e-07	< 1e-07	-3.33333
	hsa-miR-7-2-3p	MIMAT0004554	< 1e-07	< 1e-07	-3.7037
	hsa-miR-1179	MIMAT0005824	< 1e-07	< 1e-07	-3.7037
	hsa-miR-144-3p	MIMAT0000436	< 1e-07	< 1e-07	-3.84615
	hsa-miR-9-5p	MIMAT0000441	< 1e-07	< 1e-07	-4.16667
	hsa-miR-7-5p	MIMAT0000252	< 1e-07	< 1e-07	-4.54545
	hsa-miR-199b-5p	MIMAT0000263	< 1e-07	< 1e-07	-5
	hsa-miR-486-5p	MIMAT0002177	< 1e-07	< 1e-07	-5.55556
	hsa-miR-144-5p	MIMAT0004600	< 1e-07	< 1e-07	-5.55556
	hsa-miR-204-5p	MIMAT0000265	< 1e-07	< 1e-07	-5.88235
	hsa-miR-451a	MIMAT0001631	< 1e-07	< 1e-07	-5.88235
	FDR: False Discovery Ratio; FC: Fold Change (PTC/NT); *FC>2 used as a threshold.

## Sheet: S2
	Table S2. Integration between DNA methylation probes and the corresponding miRNA expression.
	miRNA gene	Probe ID	hsa-miR-21-5p			hsa-miR-146b-3p			hsa-miR-146b-5p
			r	P-value		r	P-value		r	P-value
	MIR21	cg04276626	-0.546617	1.88199e-40		-	-		-	-
		cg02515217	-0.679584	2.80461e-69		-	-		-	-
		cg15759721	-0.677857	8.33768e-69		-	-		-	-
		cg07181702	-0.60422	2.81158e-51		-	-		-	-
	MIR146B	cg09701700	-	-		-0.690511	2.38805e-72		-0.6956	7.96364e-74
		cg05251190	-	-		-0.823249	4.87775e-125		-0.805159	1.56553e-115
		cg05858126	-	-		-0.754819	1.26876e-93		-0.739568	5.20646e-88
		cg15857661	-	-		-0.826572	6.66289e-127		-0.80654	3.19722e-116
		cg13442016	-	-		-0.790421	1.69647e-108		-0.768145	7.07533e-99
	r: Pearson correlation coeficient; P value: obtained from Pearson correlation test; Bold: probes presenting the highest negative correlation (selected for further validation).

## Sheet: S3
	Table S3. Differentially expressed genes in PTC compared to NT from TCGA database.
	Gene	Entrez ID	P-value	FDR	FC*
	GABRB2	2561	< 1e-07	< 1e-07	124.74
	ARHGAP36	158763	< 1e-07	< 1e-07	115.31
	ZCCHC12	170261	< 1e-07	< 1e-07	89.32
	LIPH	200879	< 1e-07	< 1e-07	86.63
	SYT12	91683	< 1e-07	< 1e-07	85.06
	TMPRSS6	164656	< 1e-07	< 1e-07	69.89
	HMGA2	8091	< 1e-07	< 1e-07	62.37
	PRR15	222171	< 1e-07	< 1e-07	58.09
	TM7SF4	81501	< 1e-07	< 1e-07	55.76
	SLIT1	6585	< 1e-07	< 1e-07	53.71
	TMPRSS4	56649	< 1e-07	< 1e-07	53.57
	RXRG	6258	< 1e-07	< 1e-07	52.34
	KLHDC8A	55220	< 1e-07	< 1e-07	45.13
	MUC21	394263	< 1e-07	< 1e-07	43.52
	SYTL5	94122	< 1e-07	< 1e-07	43.06
	KLK10	5655	< 1e-07	< 1e-07	37.84
	LOC400794	400794	< 1e-07	< 1e-07	36.23
	TMEM215	401498	< 1e-07	< 1e-07	35.96
	STRA6	64220	< 1e-07	< 1e-07	35.69
	TRPC5	7224	< 1e-07	< 1e-07	34.63
	B3GNT3	10331	< 1e-07	< 1e-07	33.29
	NGEF	25791	< 1e-07	< 1e-07	32.87
	GRHL3	57822	< 1e-07	< 1e-07	32.82
	KLK7	5650	< 1e-07	< 1e-07	30.21
	CLDN16	10686	< 1e-07	< 1e-07	28.46
	PPP1R1B	84152	< 1e-07	< 1e-07	26.74
	ZCCHC16	340595	< 1e-07	< 1e-07	26.66
	ESPN	83715	< 1e-07	< 1e-07	24.96
	CITED1	4435	< 1e-07	< 1e-07	24.6
	KRT15	3866	< 1e-07	< 1e-07	23.49
	GJB3	2707	< 1e-07	< 1e-07	22.35
	HAPLN1	1404	< 1e-07	< 1e-07	22.31
	TMEM92	162461	< 1e-07	< 1e-07	22.03
	PVRL4	81607	< 1e-07	< 1e-07	21.91
	FN1	2335	< 1e-07	< 1e-07	21.81
	NMU	10874	< 1e-07	< 1e-07	21.72
	HCN4	10021	< 1e-07	< 1e-07	21.71
	FIBCD1	84929	< 1e-07	< 1e-07	21.58
	GRM4	2914	< 1e-07	< 1e-07	20.87
	HPCAL4	51440	< 1e-07	< 1e-07	20.03
	RASGRF1	5923	< 1e-07	< 1e-07	19.97
	DPP4	1803	< 1e-07	< 1e-07	19.66
	LRP4	4038	< 1e-07	< 1e-07	18.61
	ODZ1	10178	< 1e-07	< 1e-07	18.48
	PCSK1N	27344	< 1e-07	< 1e-07	18.31
	PLEKHN1	84069	< 1e-07	< 1e-07	18.21
	GDF15	9518	< 1e-07	< 1e-07	18.12
	KCNQ3	3786	< 1e-07	< 1e-07	17.93
	METTL7B	196410	< 1e-07	< 1e-07	17.62
	SLC34A2	10568	< 1e-07	< 1e-07	17.42
	FAM178B	51252	< 1e-07	< 1e-07	16.94
	GOLT1A	127845	< 1e-07	< 1e-07	15.99
	SLC6A20	54716	< 1e-07	< 1e-07	15.99
	LCN2	3934	< 1e-07	< 1e-07	15.96
	SCEL	8796	< 1e-07	< 1e-07	15.86
	GAP43	2596	< 1e-07	< 1e-07	15.7
	COL13A1	1305	< 1e-07	< 1e-07	15.61
	ST6GALNAC5	81849	< 1e-07	< 1e-07	15.31
	ICAM5	7087	< 1e-07	< 1e-07	15.19
	CDH3	1001	< 1e-07	< 1e-07	15.11
	PLA2G12B	84647	< 1e-07	< 1e-07	14.66
	BIRC7	79444	< 1e-07	< 1e-07	14.58
	ETV4	2118	< 1e-07	< 1e-07	14.53
	LAMB3	3914	< 1e-07	< 1e-07	14.43
	COMP	1311	< 1e-07	< 1e-07	14.38
	EPHA10	284656	< 1e-07	< 1e-07	14.28
	CEACAM6	4680	< 1e-07	< 1e-07	14.26
	REN	5972	< 1e-07	< 1e-07	14.19
	SERPINA1	5265	< 1e-07	< 1e-07	13.37
	CHI3L1	1116	< 1e-07	< 1e-07	13.27
	PDZK1IP1	10158	< 1e-07	< 1e-07	13.11
	SPTBN2	6712	< 1e-07	< 1e-07	12.98
	TMEM90A	646658	< 1e-07	< 1e-07	12.96
	RPSAP52	204010	< 1e-07	< 1e-07	12.6
	SRCIN1	80725	< 1e-07	< 1e-07	12.27
	GABRD	2563	< 1e-07	< 1e-07	12.23
	IGSF1	3547	< 1e-07	< 1e-07	12.08
	ASPHD1	253982	< 1e-07	< 1e-07	12.03
	CACNG4	27092	< 1e-07	< 1e-07	11.94
	AGR2	10551	< 1e-07	< 1e-07	11.62
	LCN6	158062	< 1e-07	< 1e-07	11.55
	PDE4C	5143	< 1e-07	< 1e-07	11.54
	LRRK2	120892	< 1e-07	< 1e-07	11.51
	XKRX	402415	< 1e-07	< 1e-07	11.48
	OIT3	170392	< 1e-07	< 1e-07	11.42
	KCNN4	3783	< 1e-07	< 1e-07	11.41
	PSG1	5669	< 1e-07	< 1e-07	11.4
	ELFN2	114794	< 1e-07	< 1e-07	11.3
	CPNE4	131034	< 1e-07	< 1e-07	11.27
	CD164L2	388611	< 1e-07	< 1e-07	11.19
	TMEM163	81615	< 1e-07	< 1e-07	11.14
	CATSPER1	117144	< 1e-07	< 1e-07	11.12
	C6orf138	442213	< 1e-07	< 1e-07	11.03
	SEZ6L2	26470	< 1e-07	< 1e-07	11.01
	VTCN1	79679	< 1e-07	< 1e-07	10.66
	ADAMTS14	140766	< 1e-07	< 1e-07	10.65
	CXCL17	284340	< 1e-07	< 1e-07	10.58
	TACSTD2	4070	< 1e-07	< 1e-07	10.42
	BAIAP3	8938	< 1e-07	< 1e-07	10.32
	C1orf170	84808	< 1e-07	< 1e-07	10.32
	THRSP	7069	< 1e-07	< 1e-07	10.27
	TMEM132D	121256	< 1e-07	< 1e-07	10.2
	C2CD4A	145741	< 1e-07	< 1e-07	10.19
	EPHB3	2049	< 1e-07	< 1e-07	10.18
	RDH5	5959	< 1e-07	< 1e-07	10.14
	KCNJ2	3759	< 1e-07	< 1e-07	10.07
	CDH4	1002	< 1e-07	< 1e-07	10.06
	FUT3	2525	< 1e-07	< 1e-07	10.02
	CLDN1	9076	< 1e-07	< 1e-07	10
	SFTPB	6439	< 1e-07	< 1e-07	9.87
	LPAR5	57121	< 1e-07	< 1e-07	9.8
	C1QL1	10882	< 1e-07	< 1e-07	9.73
	C1orf106	55765	< 1e-07	< 1e-07	9.56
	SFN	2810	< 1e-07	< 1e-07	9.53
	CYP2S1	29785	< 1e-07	< 1e-07	9.38
	LRG1	116844	< 1e-07	< 1e-07	9.13
	CAMK2N2	94032	< 1e-07	< 1e-07	9.09
	QPCT	25797	< 1e-07	< 1e-07	9.09
	ACTBL2	345651	< 1e-07	< 1e-07	8.81
	TM4SF4	7104	< 1e-07	< 1e-07	8.65
	C6orf168	84553	< 1e-07	< 1e-07	8.63
	PCSK2	5126	< 1e-07	< 1e-07	8.59
	CD1A	909	< 1e-07	< 1e-07	8.54
	TUSC3	7991	< 1e-07	< 1e-07	8.44
	CTXN1	404217	< 1e-07	< 1e-07	8.39
	CLDN9	9080	< 1e-07	< 1e-07	8.38
	IL1F5	26525	< 1e-07	< 1e-07	8.34
	FRMD5	84978	< 1e-07	< 1e-07	8.25
	FOLH1	2346	< 1e-07	< 1e-07	8.23
	PLCD3	113026	< 1e-07	< 1e-07	8.23
	MYBPH	4608	< 1e-07	< 1e-07	8.22
	TREM1	54210	< 1e-07	< 1e-07	8.19
	C19orf21	126353	< 1e-07	< 1e-07	8.18
	KRT17	3872	< 1e-07	< 1e-07	8.16
	OLAH	55301	< 1e-07	< 1e-07	8.15
	GALE	2582	< 1e-07	< 1e-07	8.04
	KLK13	26085	< 1e-07	< 1e-07	8.02
	PLAC2	257000	< 1e-07	< 1e-07	8.01
	CDKN2A	1029	< 1e-07	< 1e-07	7.95
	MMP11	4320	< 1e-07	< 1e-07	7.94
	NPW	283869	< 1e-07	< 1e-07	7.93
	GLT1D1	144423	< 1e-07	< 1e-07	7.86
	RASD2	23551	< 1e-07	< 1e-07	7.84
	DOK7	285489	< 1e-07	< 1e-07	7.82
	ALK	238	< 1e-07	< 1e-07	7.81
	PROS1	5627	< 1e-07	< 1e-07	7.81
	DSC3	1825	< 1e-07	< 1e-07	7.8
	SIGLEC15	284266	< 1e-07	< 1e-07	7.78
	HES2	54626	< 1e-07	< 1e-07	7.74
	CELF4	56853	< 1e-07	< 1e-07	7.73
	PDLIM4	8572	< 1e-07	< 1e-07	7.72
	TIAM1	7074	< 1e-07	< 1e-07	7.72
	ABCC11	85320	< 1e-07	< 1e-07	7.69
	FAM5B	57795	< 1e-07	< 1e-07	7.69
	DHDH	27294	< 1e-07	< 1e-07	7.64
	RYR1	6261	< 1e-07	< 1e-07	7.49
	CAMK2N1	55450	< 1e-07	< 1e-07	7.44
	GJB4	127534	< 1e-07	< 1e-07	7.4
	CDH2	1000	< 1e-07	< 1e-07	7.37
	PRMT8	56341	< 1e-07	< 1e-07	7.35
	TRIM29	23650	< 1e-07	< 1e-07	7.32
	SFTPA2	729238	< 1e-07	< 1e-07	7.28
	ECM1	1893	< 1e-07	< 1e-07	7.25
	ULBP2	80328	< 1e-07	< 1e-07	7.21
	DBC1	1620	< 1e-07	< 1e-07	7.13
	CC2D2B	387707	< 1e-07	< 1e-07	7.09
	LEMD1	93273	< 1e-07	< 1e-07	7.09
	CDKN2B	1030	< 1e-07	< 1e-07	7.05
	AHNAK2	113146	< 1e-07	< 1e-07	7.04
	SLC27A6	28965	< 1e-07	< 1e-07	7.04
	TMEM184A	202915	< 1e-07	< 1e-07	7.04
	PRSS3	5646	< 1e-07	< 1e-07	7.03
	NAT8L	339983	< 1e-07	< 1e-07	7.02
	STK32A	202374	< 1e-07	< 1e-07	6.98
	DUSP13	51207	< 1e-07	< 1e-07	6.96
	FAM111B	374393	< 1e-07	< 1e-07	6.94
	NAPSA	9476	< 1e-07	< 1e-07	6.94
	TMEM130	222865	< 1e-07	< 1e-07	6.94
	TRIM54	57159	< 1e-07	< 1e-07	6.94
	C10orf55	414236	< 1e-07	< 1e-07	6.91
	FSTL4	23105	< 1e-07	< 1e-07	6.86
	C4orf48	401115	< 1e-07	< 1e-07	6.84
	SSX1	6756	< 1e-07	< 1e-07	6.83
	NOX4	50507	< 1e-07	< 1e-07	6.81
	MGAT3	4248	< 1e-07	< 1e-07	6.77
	CRLF1	9244	< 1e-07	< 1e-07	6.76
	CDH6	1004	< 1e-07	< 1e-07	6.7
	CYSLTR2	57105	< 1e-07	< 1e-07	6.69
	C20orf103	24141	< 1e-07	< 1e-07	6.67
	KCP	375616	< 1e-07	< 1e-07	6.67
	C1orf187	374946	< 1e-07	< 1e-07	6.66
	ICAM4	3386	< 1e-07	< 1e-07	6.66
	BNC1	646	< 1e-07	< 1e-07	6.65
	SOX11	6664	< 1e-07	< 1e-07	6.65
	TESC	54997	< 1e-07	< 1e-07	6.65
	MARCH4	57574	< 1e-07	< 1e-07	6.63
	ALOX15B	247	< 1e-07	< 1e-07	6.63
	CLDN2	9075	< 1e-07	< 1e-07	6.6
	FAM84A	151354	< 1e-07	< 1e-07	6.52
	COL11A1	1301	< 1e-07	< 1e-07	6.5
	PLAU	5328	< 1e-07	< 1e-07	6.48
	STAC	6769	< 1e-07	< 1e-07	6.46
	CD207	50489	< 1e-07	< 1e-07	6.45
	GGT6	124975	< 1e-07	< 1e-07	6.41
	COL7A1	1294	< 1e-07	< 1e-07	6.39
	C6orf174	387104	< 1e-07	< 1e-07	6.34
	MMP7	4316	< 1e-07	< 1e-07	6.32
	FAM132A	388581	< 1e-07	< 1e-07	6.27
	HOXD1	3231	< 1e-07	< 1e-07	6.27
	MRC2	9902	< 1e-07	< 1e-07	6.25
	NPTX2	4885	< 1e-07	< 1e-07	6.24
	DTX4	23220	< 1e-07	< 1e-07	6.2
	FAM19A5	25817	< 1e-07	< 1e-07	6.19
	TRIM63	84676	< 1e-07	< 1e-07	6.19
	RNF183	138065	< 1e-07	< 1e-07	6.18
	SHROOM4	57477	< 1e-07	< 1e-07	6.18
	ALDH1A3	220	< 1e-07	< 1e-07	6.16
	MMP1	4312	< 1e-07	< 1e-07	6.14
	WNT10A	80326	< 1e-07	< 1e-07	6.14
	IQGAP3	128239	< 1e-07	< 1e-07	6.07
	KISS1R	84634	< 1e-07	< 1e-07	6.06
	CDSN	1041	< 1e-07	< 1e-07	6.04
	LY6G6C	80740	< 1e-07	< 1e-07	6.02
	ABCC6P1	653190	< 1e-07	< 1e-07	5.98
	SPOCD1	90853	< 1e-07	< 1e-07	5.97
	SLC6A1	6529	< 1e-07	< 1e-07	5.95
	RAET1G	353091	< 1e-07	< 1e-07	5.93
	SYN1	6853	< 1e-07	< 1e-07	5.93
	ADRA1B	147	< 1e-07	< 1e-07	5.91
	ABCC3	8714	< 1e-07	< 1e-07	5.9
	ADORA1	134	< 1e-07	< 1e-07	5.9
	RAET1E	135250	< 1e-07	< 1e-07	5.89
	PNMT	5409	< 1e-07	< 1e-07	5.88
	GPRIN1	114787	< 1e-07	< 1e-07	5.84
	ALOX5	240	< 1e-07	< 1e-07	5.79
	CBLN1	869	< 1e-07	< 1e-07	5.79
	PIWIL1	9271	< 1e-07	< 1e-07	5.75
	CCL20	6364	< 1e-07	< 1e-07	5.73
	TIMP1	7076	< 1e-07	< 1e-07	5.72
	ABP1	26	< 1e-07	< 1e-07	5.71
	TNFRSF10C	8794	< 1e-07	< 1e-07	5.69
	ENTPD8	377841	< 1e-07	< 1e-07	5.68
	RUNX1	861	< 1e-07	< 1e-07	5.67
	ITGA2	3673	< 1e-07	< 1e-07	5.65
	MAMLD1	10046	< 1e-07	< 1e-07	5.65
	DUSP4	1846	< 1e-07	< 1e-07	5.62
	GSDMA	284110	< 1e-07	< 1e-07	5.61
	PHACTR3	116154	< 1e-07	< 1e-07	5.59
	C8orf73	642475	< 1e-07	< 1e-07	5.55
	CNFN	84518	< 1e-07	< 1e-07	5.52
	ABTB2	25841	< 1e-07	< 1e-07	5.51
	SLCO4C1	353189	< 1e-07	< 1e-07	5.51
	CYP1B1	1545	< 1e-07	< 1e-07	5.49
	MMP16	4325	< 1e-07	< 1e-07	5.49
	TMC6	11322	< 1e-07	< 1e-07	5.47
	FLJ42709	441094	< 1e-07	< 1e-07	5.46
	NKAIN4	128414	< 1e-07	< 1e-07	5.43
	EEF1A2	1917	< 1e-07	< 1e-07	5.42
	CDH22	64405	< 1e-07	< 1e-07	5.41
	HRH1	3269	< 1e-07	< 1e-07	5.4
	UNC5CL	222643	< 1e-07	< 1e-07	5.4
	HIGD1B	51751	< 1e-07	< 1e-07	5.38
	CDC45	8318	< 1e-07	< 1e-07	5.35
	APLN	8862	< 1e-07	< 1e-07	5.34
	B3GNT7	93010	< 1e-07	< 1e-07	5.33
	CA7	766	< 1e-07	< 1e-07	5.31
	SLC30A3	7781	< 1e-07	< 1e-07	5.31
	MDFI	4188	< 1e-07	< 1e-07	5.3
	ALDH3B1	221	< 1e-07	< 1e-07	5.29
	NFE2L3	9603	< 1e-07	< 1e-07	5.29
	FOXI2	399823	< 1e-07	< 1e-07	5.28
	GALNT5	11227	< 1e-07	< 1e-07	5.28
	UBE2QL1	134111	< 1e-07	< 1e-07	5.28
	UHRF1	29128	< 1e-07	< 1e-07	5.26
	SCN1B	6324	< 1e-07	< 1e-07	5.25
	RIN1	9610	< 1e-07	< 1e-07	5.22
	SLC7A4	6545	< 1e-07	< 1e-07	5.22
	ESM1	11082	< 1e-07	< 1e-07	5.21
	ADAMTS9	56999	< 1e-07	< 1e-07	5.2
	C6orf105	84830	< 1e-07	< 1e-07	5.2
	LOC121838	121838	< 1e-07	< 1e-07	5.18
	TMEM59L	25789	< 1e-07	< 1e-07	5.18
	C19orf26	255057	< 1e-07	< 1e-07	5.17
	TNFRSF12A	51330	< 1e-07	< 1e-07	5.17
	LOC554202	554202	< 1e-07	< 1e-07	5.16
	SLC6A14	11254	< 1e-07	< 1e-07	5.13
	LAD1	3898	< 1e-07	< 1e-07	5.1
	AIM1L	55057	< 1e-07	< 1e-07	5.09
	CCNA1	8900	< 1e-07	< 1e-07	5.09
	CST6	1474	< 1e-07	< 1e-07	5.09
	TGFA	7039	< 1e-07	< 1e-07	5.09
	CCL13	6357	< 1e-07	< 1e-07	5.08
	E2F1	1869	< 1e-07	< 1e-07	5.05
	ALDH3B2	222	< 1e-07	< 1e-07	5.01
	BBC3	27113	< 1e-07	< 1e-07	5.01
	CDH15	1013	< 1e-07	< 1e-07	4.99
	RIMS2	9699	< 1e-07	< 1e-07	4.96
	NRCAM	4897	< 1e-07	< 1e-07	4.94
	SPINK2	6691	< 1e-07	< 1e-07	4.92
	FAM176A	84141	< 1e-07	< 1e-07	4.91
	GLDN	342035	< 1e-07	< 1e-07	4.9
	ATP10B	23120	< 1e-07	< 1e-07	4.89
	FLJ16779	100192386	< 1e-07	< 1e-07	4.89
	SHISA6	388336	< 1e-07	< 1e-07	4.87
	FNDC4	64838	< 1e-07	< 1e-07	4.86
	NPC2	10577	< 1e-07	< 1e-07	4.85
	HES6	55502	< 1e-07	< 1e-07	4.84
	CCL17	6361	< 1e-07	< 1e-07	4.82
	NR1D1	9572	< 1e-07	< 1e-07	4.82
	KRT80	144501	< 1e-07	< 1e-07	4.79
	NOD1	10392	< 1e-07	< 1e-07	4.79
	IER5L	389792	< 1e-07	< 1e-07	4.78
	MYOM3	127294	< 1e-07	< 1e-07	4.78
	KLHDC7B	113730	< 1e-07	< 1e-07	4.77
	PROC	5624	< 1e-07	< 1e-07	4.77
	PHYHIP	9796	< 1e-07	< 1e-07	4.74
	SLPI	6590	< 1e-07	< 1e-07	4.74
	TUBB3	10381	< 1e-07	< 1e-07	4.74
	CXCL5	6374	< 1e-07	< 1e-07	4.71
	FAM20A	54757	< 1e-07	< 1e-07	4.7
	HIST3H2A	92815	< 1e-07	< 1e-07	4.69
	MDK	4192	< 1e-07	< 1e-07	4.69
	ACAN	176	< 1e-07	< 1e-07	4.68
	VSTM2L	128434	< 1e-07	< 1e-07	4.68
	LPL	4023	< 1e-07	< 1e-07	4.66
	BID	637	< 1e-07	< 1e-07	4.65
	NTM	50863	< 1e-07	< 1e-07	4.65
	HAGHL	84264	< 1e-07	< 1e-07	4.64
	ENTPD2	954	< 1e-07	< 1e-07	4.63
	SDK1	221935	< 1e-07	< 1e-07	4.62
	HEY2	23493	< 1e-07	< 1e-07	4.61
	AMIGO2	347902	< 1e-07	< 1e-07	4.6
	C18orf56	494514	< 1e-07	< 1e-07	4.6
	KRT14	3861	< 1e-07	< 1e-07	4.6
	MET	4233	< 1e-07	< 1e-07	4.6
	MPZL2	10205	< 1e-07	< 1e-07	4.59
	MTMR11	10903	< 1e-07	< 1e-07	4.59
	ENTPD1	953	< 1e-07	< 1e-07	4.57
	MARCO	8685	< 1e-07	< 1e-07	4.57
	PCDHAC2	56134	< 1e-07	< 1e-07	4.56
	SYT1	6857	< 1e-07	< 1e-07	4.56
	ELFN1	392617	< 1e-07	< 1e-07	4.52
	MSLN	10232	< 1e-07	< 1e-07	4.52
	IL1RAP	3556	< 1e-07	< 1e-07	4.51
	LOC647946	647946	< 1e-07	< 1e-07	4.51
	GPR77	27202	< 1e-07	< 1e-07	4.5
	CDA	978	< 1e-07	< 1e-07	4.49
	DUSP6	1848	< 1e-07	< 1e-07	4.49
	YPEL4	219539	< 1e-07	< 1e-07	4.48
	ACBD7	414149	< 1e-07	< 1e-07	4.46
	ADAMTS18	170692	< 1e-07	< 1e-07	4.44
	LGALS3	3958	< 1e-07	< 1e-07	4.43
	PKMYT1	9088	< 1e-07	< 1e-07	4.43
	B3GNT8	374907	< 1e-07	< 1e-07	4.42
	PLXNC1	10154	< 1e-07	< 1e-07	4.42
	GLRB	2743	< 1e-07	< 1e-07	4.4
	GRB7	2886	< 1e-07	< 1e-07	4.39
	CTSH	1512	< 1e-07	< 1e-07	4.38
	CDH13	1012	< 1e-07	< 1e-07	4.37
	SFTA2	389376	< 1e-07	< 1e-07	4.37
	DCHS2	54798	< 1e-07	< 1e-07	4.36
	FBLL1	345630	< 1e-07	< 1e-07	4.36
	EPHX3	79852	< 1e-07	< 1e-07	4.35
	SLC5A2	6524	< 1e-07	< 1e-07	4.35
	UNC5B	219699	< 1e-07	< 1e-07	4.35
	EBI3	10148	< 1e-07	< 1e-07	4.33
	EGFL6	25975	< 1e-07	< 1e-07	4.31
	GABBR2	9568	< 1e-07	< 1e-07	4.3
	LRRC52	440699	< 1e-07	< 1e-07	4.3
	BEAN	146227	< 1e-07	< 1e-07	4.29
	GABRG3	2567	< 1e-07	< 1e-07	4.27
	FJX1	24147	< 1e-07	< 1e-07	4.25
	HLA-DQB2	3120	< 1e-07	< 1e-07	4.23
	HS6ST2	90161	< 1e-07	< 1e-07	4.23
	PTP4A3	11156	< 1e-07	< 1e-07	4.22
	S100A5	6276	< 1e-07	< 1e-07	4.21
	HRK	8739	< 1e-07	< 1e-07	4.2
	SDC4	6385	< 1e-07	< 1e-07	4.2
	DSCR6	53820	< 1e-07	< 1e-07	4.19
	C8orf4	56892	< 1e-07	< 1e-07	4.18
	SCG5	6447	< 1e-07	< 1e-07	4.17
	C19orf33	64073	< 1e-07	< 1e-07	4.15
	DUSP5	1847	< 1e-07	< 1e-07	4.15
	UPP1	7378	< 1e-07	< 1e-07	4.15
	GALNT7	51809	< 1e-07	< 1e-07	4.13
	HP	3240	< 1e-07	< 1e-07	4.13
	IFNE	338376	< 1e-07	< 1e-07	4.12
	PDE5A	8654	< 1e-07	< 1e-07	4.12
	C2orf54	79919	< 1e-07	< 1e-07	4.11
	SLMO1	10650	< 1e-07	< 1e-07	4.11
	ADM	133	< 1e-07	< 1e-07	4.1
	CDT1	81620	< 1e-07	< 1e-07	4.09
	DHRS2	10202	< 1e-07	< 1e-07	4.07
	DACH2	117154	< 1e-07	< 1e-07	4.06
	KRT27	342574	< 1e-07	< 1e-07	4.06
	NPAS1	4861	< 1e-07	< 1e-07	4.06
	C2orf58	285154	< 1e-07	< 1e-07	4.05
	OPCML	4978	< 1e-07	< 1e-07	4.04
	FLJ23867	200058	< 1e-07	< 1e-07	4.03
	PTPRE	5791	< 1e-07	< 1e-07	4.03
	TNFAIP6	7130	< 1e-07	< 1e-07	4.03
	CBLN4	140689	< 1e-07	< 1e-07	4.02
	C2orf89	129293	< 1e-07	< 1e-07	4.01
	LOC100126784	100126784	< 1e-07	< 1e-07	4.01
	SLC9A5	6553	< 1e-07	< 1e-07	4.01
	SYTL1	84958	< 1e-07	< 1e-07	4.01
	GOLGA7B	401647	< 1e-07	< 1e-07	4
	RSPO4	343637	< 1e-07	< 1e-07	4
	APOC2	344	< 1e-07	< 1e-07	3.99
	FAM43A	131583	< 1e-07	< 1e-07	3.99
	SHC3	53358	< 1e-07	< 1e-07	3.98
	CD70	970	< 1e-07	< 1e-07	3.96
	F2RL2	2151	< 1e-07	< 1e-07	3.95
	LOC100131551	100131551	< 1e-07	< 1e-07	3.95
	TYRO3	7301	< 1e-07	< 1e-07	3.95
	DIRAS3	9077	< 1e-07	< 1e-07	3.94
	SEMA6B	10501	< 1e-07	< 1e-07	3.94
	SPOCK1	6695	< 1e-07	< 1e-07	3.94
	ICAM1	3383	< 1e-07	< 1e-07	3.92
	APOE	348	< 1e-07	< 1e-07	3.91
	CHST6	4166	< 1e-07	< 1e-07	3.9
	COL19A1	1310	< 1e-07	< 1e-07	3.9
	PHLDA2	7262	< 1e-07	< 1e-07	3.9
	C19orf77	284422	< 1e-07	< 1e-07	3.89
	IL17RD	54756	< 1e-07	< 1e-07	3.89
	SFTA1P	207107	< 1e-07	< 1e-07	3.89
	APOBEC3H	164668	< 1e-07	< 1e-07	3.87
	PHLDA3	23612	< 1e-07	< 1e-07	3.87
	P4HA2	8974	< 1e-07	< 1e-07	3.86
	UPK2	7379	< 1e-07	< 1e-07	3.86
	B3GAT1	27087	< 1e-07	< 1e-07	3.85
	GGCT	79017	< 1e-07	< 1e-07	3.85
	GLS2	27165	< 1e-07	< 1e-07	3.85
	FER1L4	80307	< 1e-07	< 1e-07	3.83
	TDO2	6999	< 1e-07	< 1e-07	3.83
	GRIK3	2899	< 1e-07	< 1e-07	3.82
	TNC	3371	< 1e-07	< 1e-07	3.82
	PTGER1	5731	< 1e-07	< 1e-07	3.81
	LOC284100	284100	< 1e-07	< 1e-07	3.8
	MFGE8	4240	< 1e-07	< 1e-07	3.8
	ADAM12	8038	< 1e-07	< 1e-07	3.79
	C9orf169	375791	< 1e-07	< 1e-07	3.79
	TYMS	7298	< 1e-07	< 1e-07	3.79
	UCN	7349	< 1e-07	< 1e-07	3.79
	ASF1B	55723	< 1e-07	< 1e-07	3.78
	FRMD3	257019	< 1e-07	< 1e-07	3.78
	SLC12A5	57468	< 1e-07	< 1e-07	3.78
	SLITRK4	139065	< 1e-07	< 1e-07	3.78
	TMEM79	84283	< 1e-07	< 1e-07	3.78
	CD109	135228	< 1e-07	< 1e-07	3.77
	CFI	3426	< 1e-07	< 1e-07	3.77
	CHST2	9435	< 1e-07	< 1e-07	3.77
	LZTS1	11178	< 1e-07	< 1e-07	3.77
	MELK	9833	< 1e-07	< 1e-07	3.75
	RUNX2	860	< 1e-07	< 1e-07	3.75
	WBSCR26	171022	< 1e-07	< 1e-07	3.75
	EMILIN3	90187	< 1e-07	< 1e-07	3.74
	FXYD5	53827	< 1e-07	< 1e-07	3.74
	KLC3	147700	< 1e-07	< 1e-07	3.74
	LBX2	85474	< 1e-07	< 1e-07	3.73
	PRSS23	11098	< 1e-07	< 1e-07	3.73
	SPOCK2	9806	< 1e-07	< 1e-07	3.73
	TK1	7083	< 1e-07	< 1e-07	3.73
	PLAG1	5324	< 1e-07	< 1e-07	3.72
	APOC1	341	< 1e-07	< 1e-07	3.71
	CCR3	1232	< 1e-07	< 1e-07	3.71
	G0S2	50486	< 1e-07	< 1e-07	3.71
	LOXL2	4017	< 1e-07	< 1e-07	3.71
	PLAUR	5329	< 1e-07	< 1e-07	3.71
	POSTN	10631	< 1e-07	< 1e-07	3.71
	ERP27	121506	< 1e-07	< 1e-07	3.69
	E2F7	144455	< 1e-07	< 1e-07	3.68
	TMEM100	55273	< 1e-07	< 1e-07	3.68
	TMEM105	284186	< 1e-07	< 1e-07	3.68
	MFAP2	4237	< 1e-07	< 1e-07	3.67
	NETO1	81832	< 1e-07	< 1e-07	3.67
	XKR5	389610	< 1e-07	< 1e-07	3.65
	CAPN11	11131	< 1e-07	< 1e-07	3.64
	CSMD1	64478	< 1e-07	< 1e-07	3.64
	PKP2	5318	< 1e-07	< 1e-07	3.64
	ZNF883	169834	< 1e-07	< 1e-07	3.64
	CA12	771	< 1e-07	< 1e-07	3.63
	HCG22	285834	< 1e-07	< 1e-07	3.63
	KRT19	3880	< 1e-07	< 1e-07	3.63
	SLC24A5	283652	< 1e-07	< 1e-07	3.63
	TRIM36	55521	< 1e-07	< 1e-07	3.63
	RAMP1	10267	< 1e-07	< 1e-07	3.62
	CORO2A	7464	< 1e-07	< 1e-07	3.6
	PRTN3	5657	< 1e-07	< 1e-07	3.6
	ULBP1	80329	< 1e-07	< 1e-07	3.6
	CAPN8	388743	< 1e-07	< 1e-07	3.59
	SERINC2	347735	< 1e-07	< 1e-07	3.58
	MXRA8	54587	< 1e-07	< 1e-07	3.57
	BUB1	699	< 1e-07	< 1e-07	3.55
	MANEAL	149175	< 1e-07	< 1e-07	3.55
	C16orf75	116028	< 1e-07	< 1e-07	3.54
	PRND	23627	< 1e-07	< 1e-07	3.54
	TREM2	54209	< 1e-07	< 1e-07	3.54
	EPS8	2059	< 1e-07	< 1e-07	3.52
	HES4	57801	< 1e-07	< 1e-07	3.52
	PSD3	23362	< 1e-07	< 1e-07	3.51
	AFF2	2334	< 1e-07	< 1e-07	3.5
	FOXQ1	94234	< 1e-07	< 1e-07	3.5
	LOC441204	441204	< 1e-07	< 1e-07	3.5
	PLXNA4	91584	< 1e-07	< 1e-07	3.49
	RFX8	731220	< 1e-07	< 1e-07	3.49
	MYO1G	64005	< 1e-07	< 1e-07	3.48
	C1orf226	400793	< 1e-07	< 1e-07	3.47
	EMILIN2	84034	< 1e-07	< 1e-07	3.46
	ITPKA	3706	< 1e-07	< 1e-07	3.46
	PPAP2C	8612	< 1e-07	< 1e-07	3.46
	C12orf53	196500	< 1e-07	< 1e-07	3.45
	PDE1C	5137	< 1e-07	< 1e-07	3.45
	C17orf60	284021	< 1e-07	< 1e-07	3.44
	EPPK1	83481	< 1e-07	< 1e-07	3.44
	KLHL30	377007	< 1e-07	< 1e-07	3.43
	EDIL3	10085	< 1e-07	< 1e-07	3.42
	QRFPR	84109	< 1e-07	< 1e-07	3.42
	SLC38A11	151258	< 1e-07	< 1e-07	3.41
	C11orf80	79703	< 1e-07	< 1e-07	3.4
	RHOV	171177	< 1e-07	< 1e-07	3.4
	TRPC4	7223	< 1e-07	< 1e-07	3.4
	NAB2	4665	< 1e-07	< 1e-07	3.39
	CLIP3	25999	< 1e-07	< 1e-07	3.38
	PCDHGC5	56097	< 1e-07	< 1e-07	3.38
	TMEM154	201799	< 1e-07	< 1e-07	3.38
	CD55	1604	< 1e-07	< 1e-07	3.37
	ETV5	2119	< 1e-07	< 1e-07	3.37
	GPT	2875	< 1e-07	< 1e-07	3.37
	MND1	84057	< 1e-07	< 1e-07	3.37
	NPDC1	56654	< 1e-07	< 1e-07	3.37
	PSD2	84249	< 1e-07	< 1e-07	3.37
	SAMD11	148398	< 1e-07	< 1e-07	3.37
	ELF3	1999	< 1e-07	< 1e-07	3.36
	TBC1D2	55357	< 1e-07	< 1e-07	3.36
	ANXA8	653145	< 1e-07	< 1e-07	3.34
	CENPK	64105	< 1e-07	< 1e-07	3.34
	PDZD7	79955	< 1e-07	< 1e-07	3.34
	HTR1D	3352	< 1e-07	< 1e-07	3.33
	NRP2	8828	< 1e-07	< 1e-07	3.33
	GPR37	2861	< 1e-07	< 1e-07	3.32
	NXPH4	11247	< 1e-07	< 1e-07	3.32
	MYBPHL	343263	< 1e-07	< 1e-07	3.31
	DCLK3	85443	< 1e-07	< 1e-07	3.3
	CPA3	1359	< 1e-07	< 1e-07	3.29
	MKX	283078	< 1e-07	< 1e-07	3.29
	C16orf45	89927	< 1e-07	< 1e-07	3.27
	RNASE2	6036	< 1e-07	< 1e-07	3.27
	ARHGAP23	57636	< 1e-07	< 1e-07	3.26
	LONRF2	164832	< 1e-07	< 1e-07	3.26
	BRIP1	83990	< 1e-07	< 1e-07	3.25
	KL	9365	< 1e-07	< 1e-07	3.25
	NKD2	85409	< 1e-07	< 1e-07	3.25
	PAQR4	124222	< 1e-07	< 1e-07	3.25
	C20orf54	113278	< 1e-07	< 1e-07	3.24
	PIP5KL1	138429	< 1e-07	< 1e-07	3.24
	C20orf46	55321	< 1e-07	< 1e-07	3.23
	GPR162	27239	< 1e-07	< 1e-07	3.23
	NELL2	4753	< 1e-07	2.65e-07	3.23
	HPGDS	27306	< 1e-07	< 1e-07	3.22
	SLC22A4	6583	< 1e-07	< 1e-07	3.22
	TNFRSF21	27242	< 1e-07	< 1e-07	3.22
	FCN3	8547	< 1e-07	< 1e-07	3.21
	GJA4	2701	< 1e-07	< 1e-07	3.21
	IGFBP6	3489	< 1e-07	< 1e-07	3.21
	RAB27B	5874	< 1e-07	< 1e-07	3.21
	SPATA18	132671	< 1e-07	< 1e-07	3.21
	SIGLEC7	27036	< 1e-07	< 1e-07	3.2
	TP63	8626	< 1e-07	< 1e-07	3.2
	EMID2	136227	< 1e-07	< 1e-07	3.19
	CCND1	595	< 1e-07	< 1e-07	3.18
	FAM171A2	284069	< 1e-07	< 1e-07	3.18
	GIPR	2696	< 1e-07	< 1e-07	3.18
	KIF20A	10112	< 1e-07	< 1e-07	3.18
	MLXIPL	51085	< 1e-07	< 1e-07	3.18
	PSD	5662	< 1e-07	< 1e-07	3.18
	ARSE	415	< 1e-07	< 1e-07	3.17
	PP14571	100130449	< 1e-07	< 1e-07	3.17
	P2RY6	5031	< 1e-07	< 1e-07	3.16
	TNFRSF18	8784	< 1e-07	< 1e-07	3.16
	CNGA3	1261	< 1e-07	< 1e-07	3.15
	TGFB1	7040	< 1e-07	< 1e-07	3.15
	TNNI1	7135	< 1e-07	< 1e-07	3.15
	SEPT3	55964	< 1e-07	< 1e-07	3.14
	ST8SIA4	7903	< 1e-07	< 1e-07	3.14
	CBX2	84733	< 1e-07	< 1e-07	3.13
	MGC12982	84793	< 1e-07	< 1e-07	3.13
	CRABP2	1382	< 1e-07	< 1e-07	3.12
	UBE2C	11065	< 1e-07	< 1e-07	3.12
	DLGAP5	9787	< 1e-07	< 1e-07	3.11
	HLA-G	3135	< 1e-07	< 1e-07	3.11
	OSCAR	126014	< 1e-07	< 1e-07	3.11
	PMAIP1	5366	< 1e-07	< 1e-07	3.11
	POU2F3	25833	< 1e-07	< 1e-07	3.11
	TPD52L1	7164	< 1e-07	< 1e-07	3.11
	ZMAT3	64393	< 1e-07	< 1e-07	3.11
	CTSC	1075	< 1e-07	< 1e-07	3.1
	GALR2	8811	< 1e-07	< 1e-07	3.1
	PDE9A	5152	< 1e-07	< 1e-07	3.1
	C10orf67	256815	< 1e-07	< 1e-07	3.08
	C7orf61	402573	< 1e-07	< 1e-07	3.08
	FAM101A	144347	< 1e-07	< 1e-07	3.08
	FAM64A	54478	< 1e-07	< 1e-07	3.08
	SLC1A5	6510	< 1e-07	< 1e-07	3.08
	FCHO1	23149	< 1e-07	< 1e-07	3.07
	S100A1	6271	< 1e-07	< 1e-07	3.07
	TMEM155	132332	< 1e-07	< 1e-07	3.06
	ARNTL	406	< 1e-07	< 1e-07	3.05
	CENPM	79019	< 1e-07	< 1e-07	3.05
	GRIN1	2902	< 1e-07	< 1e-07	3.05
	GRIN3B	116444	< 1e-07	< 1e-07	3.05
	ARSI	340075	< 1e-07	< 1e-07	3.04
	GGT8P	645367	< 1e-07	< 1e-07	3.04
	PRDM1	639	< 1e-07	< 1e-07	3.04
	TNFRSF4	7293	< 1e-07	< 1e-07	3.04
	MACROD2	140733	< 1e-07	< 1e-07	3.03
	MYEF2	50804	< 1e-07	< 1e-07	3.03
	CLSPN	63967	< 1e-07	< 1e-07	3.02
	LYPD1	116372	< 1e-07	< 1e-07	3.02
	PLXDC1	57125	< 1e-07	< 1e-07	3.02
	ABCC6P2	730013	< 1e-07	< 1e-07	3.01
	C9orf150	286343	< 1e-07	< 1e-07	3.01
	LRRC4	64101	< 1e-07	< 1e-07	3.01
	TMEM132A	54972	< 1e-07	< 1e-07	3.01
	TPSB2	64499	3e-07	7.67e-07	3.01
	TRIM47	91107	< 1e-07	< 1e-07	3
	MUC1	4582	< 1e-07	2.65e-07	2.99
	SLC22A18AS	5003	< 1e-07	< 1e-07	2.99
	DEPDC1B	55789	< 1e-07	< 1e-07	2.98
	SULT2B1	6820	< 1e-07	< 1e-07	2.98
	ANKRD22	118932	< 1e-07	< 1e-07	2.97
	DLG4	1742	< 1e-07	< 1e-07	2.97
	FAM19A2	338811	< 1e-07	< 1e-07	2.97
	TGFBI	7045	< 1e-07	< 1e-07	2.97
	EFCAB4A	283229	< 1e-07	< 1e-07	2.96
	FGF1	2246	< 1e-07	< 1e-07	2.96
	GNLY	10578	< 1e-07	< 1e-07	2.96
	IL8	3576	< 1e-07	< 1e-07	2.96
	KIAA0101	9768	< 1e-07	< 1e-07	2.96
	KIF4A	24137	< 1e-07	< 1e-07	2.96
	SLCO4A1	28231	< 1e-07	< 1e-07	2.96
	VSIG1	340547	< 1e-07	< 1e-07	2.96
	PCDHA1	56147	< 1e-07	< 1e-07	2.95
	PRSS22	64063	< 1e-07	< 1e-07	2.95
	CCL26	10344	< 1e-07	< 1e-07	2.94
	DHRS9	10170	< 1e-07	< 1e-07	2.94
	MEX3A	92312	< 1e-07	< 1e-07	2.94
	PIK3R6	146850	< 1e-07	< 1e-07	2.94
	KCNS3	3790	< 1e-07	< 1e-07	2.93
	STX1B	112755	< 1e-07	< 1e-07	2.93
	CDC42EP5	148170	< 1e-07	< 1e-07	2.92
	CSPG4	1464	< 1e-07	< 1e-07	2.91
	KDELR3	11015	< 1e-07	< 1e-07	2.91
	PALM	5064	< 1e-07	< 1e-07	2.91
	PDZRN4	29951	7.84e-05	0.000154	2.91
	ABCG4	64137	< 1e-07	< 1e-07	2.9
	AQP6	363	< 1e-07	< 1e-07	2.9
	CDKN2BAS	100048912	< 1e-07	< 1e-07	2.9
	COL1A1	1277	< 1e-07	< 1e-07	2.9
	CNTD2	79935	< 1e-07	< 1e-07	2.89
	PPM1N	147699	< 1e-07	< 1e-07	2.89
	RAPGEF5	9771	< 1e-07	< 1e-07	2.89
	TMEM173	340061	< 1e-07	< 1e-07	2.89
	VGF	7425	1.6e-06	3.8e-06	2.89
	ADAMTS7	11173	< 1e-07	< 1e-07	2.88
	DDB2	1643	< 1e-07	< 1e-07	2.88
	F12	2161	< 1e-07	< 1e-07	2.88
	IRF5	3663	< 1e-07	< 1e-07	2.88
	ITGB4	3691	< 1e-07	< 1e-07	2.88
	JAG2	3714	< 1e-07	< 1e-07	2.88
	LOC151534	151534	< 1e-07	< 1e-07	2.88
	PPP1R1C	151242	< 1e-07	< 1e-07	2.88
	SPATA9	83890	< 1e-07	< 1e-07	2.88
	TGM1	7051	< 1e-07	< 1e-07	2.88
	NOS1AP	9722	< 1e-07	< 1e-07	2.87
	ZSCAN4	201516	< 1e-07	< 1e-07	2.87
	IGF2BP2	10644	< 1e-07	< 1e-07	2.86
	PNP	4860	< 1e-07	< 1e-07	2.86
	PSORS1C1	170679	< 1e-07	< 1e-07	2.86
	TMEM108	66000	< 1e-07	< 1e-07	2.86
	TRIM46	80128	< 1e-07	< 1e-07	2.86
	COL10A1	1300	2.24e-05	4.68e-05	2.85
	DMBT1	1755	< 1e-07	< 1e-07	2.85
	GPR4	2828	< 1e-07	< 1e-07	2.85
	RDM1	201299	< 1e-07	< 1e-07	2.85
	SCD	6319	< 1e-07	< 1e-07	2.85
	SLC35F2	54733	< 1e-07	< 1e-07	2.85
	SRL	6345	< 1e-07	< 1e-07	2.84
	FBN3	84467	< 1e-07	< 1e-07	2.83
	NPTXR	23467	< 1e-07	< 1e-07	2.83
	PBK	55872	< 1e-07	< 1e-07	2.83
	PLXND1	23129	< 1e-07	< 1e-07	2.83
	TGM2	7052	< 1e-07	< 1e-07	2.83
	SLC28A3	64078	< 1e-07	< 1e-07	2.82
	TOP2A	7153	< 1e-07	< 1e-07	2.82
	BHLHE40	8553	< 1e-07	< 1e-07	2.81
	BIRC5	332	< 1e-07	< 1e-07	2.81
	EDA2R	60401	< 1e-07	< 1e-07	2.81
	TPX2	22974	< 1e-07	< 1e-07	2.81
	OXTR	5021	< 1e-07	< 1e-07	2.8
	ABR	29	< 1e-07	< 1e-07	2.79
	B4GALNT3	283358	< 1e-07	< 1e-07	2.79
	BNIPL	149428	< 1e-07	< 1e-07	2.79
	HTR1F	3355	< 1e-07	< 1e-07	2.79
	LINGO1	84894	< 1e-07	< 1e-07	2.79
	SUSD4	55061	< 1e-07	< 1e-07	2.79
	C17orf76	388341	< 1e-07	< 1e-07	2.78
	C9orf50	375759	< 1e-07	< 1e-07	2.78
	NOX1	27035	< 1e-07	< 1e-07	2.78
	PCDHA7	56141	< 1e-07	< 1e-07	2.78
	PPEF1	5475	< 1e-07	< 1e-07	2.78
	ADRA2C	152	< 1e-07	< 1e-07	2.77
	INF2	64423	< 1e-07	< 1e-07	2.77
	NDC80	10403	< 1e-07	< 1e-07	2.77
	CAMK1G	57172	< 1e-07	< 1e-07	2.76
	EPHX4	253152	< 1e-07	< 1e-07	2.76
	HPN	3249	< 1e-07	< 1e-07	2.76
	MST1R	4486	< 1e-07	< 1e-07	2.76
	MCM10	55388	< 1e-07	< 1e-07	2.75
	NTRK3	4916	< 1e-07	< 1e-07	2.75
	SOX8	30812	< 1e-07	< 1e-07	2.75
	TNFSF9	8744	< 1e-07	< 1e-07	2.75
	C11orf9	745	< 1e-07	< 1e-07	2.74
	MAP7D2	256714	< 1e-07	< 1e-07	2.74
	SYNC	81493	< 1e-07	< 1e-07	2.74
	TPSAB1	7177	5e-07	1.25e-06	2.74
	DIAPH3	81624	< 1e-07	< 1e-07	2.73
	NCRNA00086	399668	< 1e-07	< 1e-07	2.73
	PXDN	7837	< 1e-07	< 1e-07	2.73
	SPINT1	6692	< 1e-07	< 1e-07	2.73
	CARD9	64170	< 1e-07	< 1e-07	2.72
	RAB27A	5873	< 1e-07	< 1e-07	2.72
	S100A11	6282	< 1e-07	< 1e-07	2.72
	SOX4	6659	< 1e-07	< 1e-07	2.72
	XPR1	9213	< 1e-07	< 1e-07	2.72
	ARNTL2	56938	< 1e-07	< 1e-07	2.71
	C16orf59	80178	< 1e-07	< 1e-07	2.71
	HDAC9	9734	< 1e-07	< 1e-07	2.71
	HK3	3101	< 1e-07	< 1e-07	2.71
	IGSF21	84966	< 1e-07	< 1e-07	2.71
	ISYNA1	51477	< 1e-07	< 1e-07	2.71
	LY6E	4061	< 1e-07	< 1e-07	2.71
	MATN3	4148	< 1e-07	< 1e-07	2.71
	SEMA3F	6405	< 1e-07	< 1e-07	2.71
	C17orf96	100170841	< 1e-07	< 1e-07	2.7
	CD300LF	146722	< 1e-07	< 1e-07	2.7
	MAP3K6	9064	< 1e-07	< 1e-07	2.7
	PAX9	5083	< 1e-07	< 1e-07	2.7
	PCDHA6	56142	< 1e-07	< 1e-07	2.7
	TNFSF15	9966	< 1e-07	< 1e-07	2.7
	AURKB	9212	< 1e-07	< 1e-07	2.69
	CACNB1	782	< 1e-07	< 1e-07	2.69
	CDH24	64403	< 1e-07	< 1e-07	2.69
	CRHR2	1395	< 1e-07	< 1e-07	2.69
	ENC1	8507	< 1e-07	< 1e-07	2.69
	FRMPD2	143162	< 1e-07	< 1e-07	2.68
	RRM2	6241	< 1e-07	< 1e-07	2.68
	BCAT1	586	< 1e-07	< 1e-07	2.67
	C10orf131	100127889	< 1e-07	< 1e-07	2.67
	FCGR1A	2209	< 1e-07	< 1e-07	2.67
	KIF18B	146909	< 1e-07	< 1e-07	2.67
	PC	5091	< 1e-07	< 1e-07	2.67
	WNT3	7473	< 1e-07	< 1e-07	2.67
	ANXA1	301	< 1e-07	< 1e-07	2.66
	CCDC64B	146439	< 1e-07	< 1e-07	2.66
	DRAM1	55332	< 1e-07	< 1e-07	2.66
	EGOT	100126791	< 1e-07	< 1e-07	2.66
	PDGFA	5154	< 1e-07	< 1e-07	2.66
	S100A6	6277	< 1e-07	< 1e-07	2.66
	SNAP25	6616	< 1e-07	2.65e-07	2.66
	BMP1	649	< 1e-07	< 1e-07	2.65
	BUB1B	701	< 1e-07	< 1e-07	2.65
	PCDH20	64881	< 1e-07	< 1e-07	2.65
	TGFBR1	7046	< 1e-07	< 1e-07	2.65
	ECE1	1889	< 1e-07	< 1e-07	2.64
	KREMEN2	79412	< 1e-07	< 1e-07	2.64
	RHBDL2	54933	< 1e-07	< 1e-07	2.64
	C17orf107	100130311	< 1e-07	< 1e-07	2.63
	DTL	51514	< 1e-07	< 1e-07	2.63
	DYSF	8291	< 1e-07	< 1e-07	2.63
	PELI1	57162	< 1e-07	< 1e-07	2.63
	C2orf81	388963	< 1e-07	< 1e-07	2.62
	COX4I2	84701	< 1e-07	< 1e-07	2.62
	DNASE1L2	1775	< 1e-07	< 1e-07	2.62
	KCNK15	60598	< 1e-07	< 1e-07	2.62
	PAQR6	79957	< 1e-07	< 1e-07	2.62
	IRX5	10265	< 1e-07	< 1e-07	2.61
	FBXO41	150726	< 1e-07	< 1e-07	2.6
	GGT3P	2679	< 1e-07	< 1e-07	2.6
	MYO1A	4640	< 1e-07	< 1e-07	2.6
	TMC8	147138	< 1e-07	< 1e-07	2.6
	C2CD4C	126567	< 1e-07	< 1e-07	2.59
	FAM113B	91523	< 1e-07	< 1e-07	2.59
	MTHFD1L	25902	< 1e-07	< 1e-07	2.59
	TMC7	79905	< 1e-07	< 1e-07	2.59
	APLNR	187	< 1e-07	< 1e-07	2.58
	FSTL3	10272	< 1e-07	< 1e-07	2.58
	MLLT11	10962	< 1e-07	< 1e-07	2.58
	CECR6	27439	< 1e-07	< 1e-07	2.57
	PTPLA	9200	< 1e-07	< 1e-07	2.57
	TLCD1	116238	< 1e-07	< 1e-07	2.57
	ALPL	249	< 1e-07	< 1e-07	2.56
	AQP9	366	< 1e-07	< 1e-07	2.56
	E2F8	79733	< 1e-07	< 1e-07	2.56
	FHOD1	29109	< 1e-07	< 1e-07	2.56
	GALNTL6	442117	< 1e-07	< 1e-07	2.56
	MAG	4099	5.4e-06	1.21e-05	2.56
	ALOX12B	242	< 1e-07	< 1e-07	2.55
	CDH8	1006	< 1e-07	< 1e-07	2.55
	DKK1	22943	< 1e-07	< 1e-07	2.55
	ETHE1	23474	< 1e-07	< 1e-07	2.55
	ESPNP	284729	< 1e-07	< 1e-07	2.54
	GPR84	53831	< 1e-07	< 1e-07	2.54
	MLF1IP	79682	< 1e-07	< 1e-07	2.54
	NOS2	4843	< 1e-07	< 1e-07	2.54
	RTN4R	65078	< 1e-07	< 1e-07	2.54
	TMEM117	84216	< 1e-07	< 1e-07	2.54
	CCL18	6362	0.0002137	0.000397	2.53
	CDKN1A	1026	< 1e-07	< 1e-07	2.53
	DHRS3	9249	< 1e-07	< 1e-07	2.53
	FOXD2	2306	< 1e-07	< 1e-07	2.53
	IGFBP2	3485	< 1e-07	< 1e-07	2.53
	MVP	9961	< 1e-07	< 1e-07	2.53
	SPHK1	8877	< 1e-07	< 1e-07	2.53
	VAX2	25806	< 1e-07	< 1e-07	2.53
	C9orf16	79095	< 1e-07	< 1e-07	2.52
	CPT1C	126129	< 1e-07	< 1e-07	2.52
	GPD1	2819	< 1e-07	< 1e-07	2.52
	PRR7	80758	< 1e-07	< 1e-07	2.52
	RTN2	6253	< 1e-07	< 1e-07	2.52
	SPATA12	353324	< 1e-07	< 1e-07	2.52
	ZBTB8B	728116	< 1e-07	< 1e-07	2.52
	C11orf41	25758	< 1e-07	< 1e-07	2.51
	CARNS1	57571	< 1e-07	< 1e-07	2.51
	FUT2	2524	< 1e-07	< 1e-07	2.51
	GJC1	10052	< 1e-07	< 1e-07	2.51
	GPR85	54329	< 1e-07	< 1e-07	2.51
	ITGA3	3675	< 1e-07	< 1e-07	2.51
	OTOA	146183	< 1e-07	< 1e-07	2.51
	RNFT2	84900	< 1e-07	< 1e-07	2.51
	TSC22D1	8848	< 1e-07	< 1e-07	2.51
	B4GALT6	9331	< 1e-07	< 1e-07	2.5
	C1QL2	165257	0.0001057	0.000204	2.5
	GPR19	2842	< 1e-07	< 1e-07	2.5
	KCNV1	27012	< 1e-07	< 1e-07	2.5
	OLR1	4973	1e-07	2.65e-07	2.5
	RCOR2	283248	< 1e-07	< 1e-07	2.5
	SAMD14	201191	< 1e-07	< 1e-07	2.5
	SPP1	6696	1.6e-06	3.8e-06	2.5
	LOC441869	441869	< 1e-07	< 1e-07	2.49
	PPAPDC1A	196051	1e-07	2.65e-07	2.49
	RNF24	11237	< 1e-07	< 1e-07	2.49
	ANLN	54443	< 1e-07	< 1e-07	2.48
	FAM23A	653567	< 1e-07	< 1e-07	2.48
	HOXB6	3216	< 1e-07	< 1e-07	2.48
	NFAM1	150372	< 1e-07	< 1e-07	2.48
	PERP	64065	< 1e-07	< 1e-07	2.48
	RNF175	285533	< 1e-07	< 1e-07	2.48
	SYCE1L	100130958	< 1e-07	< 1e-07	2.48
	CDC42EP1	11135	< 1e-07	< 1e-07	2.47
	ELOVL4	6785	< 1e-07	< 1e-07	2.47
	GUCY1B3	2983	< 1e-07	< 1e-07	2.47
	INHBB	3625	< 1e-07	< 1e-07	2.47
	NANOS3	342977	< 1e-07	< 1e-07	2.47
	PLK3	1263	< 1e-07	< 1e-07	2.47
	SIPA1L2	57568	< 1e-07	< 1e-07	2.47
	SRPX2	27286	< 1e-07	< 1e-07	2.47
	CKS2	1164	< 1e-07	< 1e-07	2.46
	GREB1	9687	4e-07	1.01e-06	2.46
	SLC34A3	142680	< 1e-07	< 1e-07	2.46
	AQP5	362	9.8e-06	2.13e-05	2.45
	CTHRC1	115908	7e-07	1.73e-06	2.45
	CX3CL1	6376	< 1e-07	< 1e-07	2.45
	FAT2	2196	< 1e-07	< 1e-07	2.45
	GPR109A	338442	< 1e-07	< 1e-07	2.45
	GPR161	23432	< 1e-07	< 1e-07	2.45
	NCRNA00152	112597	< 1e-07	< 1e-07	2.45
	PDLIM7	9260	< 1e-07	< 1e-07	2.45
	ENDOD1	23052	< 1e-07	< 1e-07	2.44
	MFSD4	148808	< 1e-07	< 1e-07	2.44
	NUDT11	55190	2e-07	5.18e-07	2.44
	REEP2	51308	< 1e-07	< 1e-07	2.44
	SIGLEC9	27180	< 1e-07	< 1e-07	2.44
	ARMCX3	51566	< 1e-07	< 1e-07	2.43
	ATP10A	57194	< 1e-07	< 1e-07	2.43
	CAPN3	825	< 1e-07	< 1e-07	2.43
	ERBB3	2065	< 1e-07	< 1e-07	2.43
	F2R	2149	< 1e-07	< 1e-07	2.43
	GPC2	221914	< 1e-07	< 1e-07	2.43
	HCN2	610	< 1e-07	2.65e-07	2.43
	HJURP	55355	< 1e-07	< 1e-07	2.43
	LOC285629	285629	< 1e-07	< 1e-07	2.43
	STAC2	342667	< 1e-07	< 1e-07	2.43
	STYK1	55359	< 1e-07	< 1e-07	2.43
	VWA1	64856	< 1e-07	< 1e-07	2.43
	ACOT7	11332	< 1e-07	< 1e-07	2.42
	CMTM3	123920	< 1e-07	< 1e-07	2.42
	DAPK2	23604	< 1e-07	< 1e-07	2.42
	FCGR1C	100132417	< 1e-07	< 1e-07	2.42
	FGF20	26281	< 1e-07	< 1e-07	2.42
	LGALS1	3956	< 1e-07	< 1e-07	2.42
	LOC388588	388588	< 1e-07	< 1e-07	2.42
	MAST1	22983	< 1e-07	< 1e-07	2.42
	PCDH17	27253	< 1e-07	< 1e-07	2.42
	ST3GAL5	8869	< 1e-07	< 1e-07	2.42
	B3GNT4	79369	< 1e-07	< 1e-07	2.41
	CHST13	166012	< 1e-07	< 1e-07	2.41
	FOXA1	3169	< 1e-07	< 1e-07	2.41
	KCNN2	3781	< 1e-07	< 1e-07	2.41
	PCDHGC4	56098	< 1e-07	< 1e-07	2.41
	SIGLECP3	284367	< 1e-07	< 1e-07	2.41
	ATP11A	23250	< 1e-07	< 1e-07	2.4
	FAM70A	55026	< 1e-07	< 1e-07	2.4
	IL1RN	3557	< 1e-07	< 1e-07	2.4
	NHLRC4	283948	< 1e-07	< 1e-07	2.4
	PTPRO	5800	< 1e-07	< 1e-07	2.4
	ACER2	340485	< 1e-07	< 1e-07	2.39
	CDC6	990	< 1e-07	< 1e-07	2.39
	FAM38B	63895	< 1e-07	< 1e-07	2.39
	INA	9118	< 1e-07	< 1e-07	2.39
	TFR2	7036	< 1e-07	< 1e-07	2.39
	VWA5B2	90113	< 1e-07	< 1e-07	2.39
	COL8A1	1295	< 1e-07	< 1e-07	2.38
	GJA5	2702	< 1e-07	< 1e-07	2.38
	LOC257358	257358	< 1e-07	< 1e-07	2.38
	NID1	4811	< 1e-07	< 1e-07	2.38
	QSOX1	5768	< 1e-07	< 1e-07	2.38
	RENBP	5973	< 1e-07	< 1e-07	2.38
	TTC39B	158219	< 1e-07	< 1e-07	2.38
	C10orf95	79946	< 1e-07	< 1e-07	2.37
	C2CD4B	388125	5.5e-06	1.23e-05	2.37
	CDC42EP3	10602	< 1e-07	< 1e-07	2.37
	CTSS	1520	< 1e-07	< 1e-07	2.37
	FOXS1	2307	< 1e-07	< 1e-07	2.37
	IGSF6	10261	< 1e-07	< 1e-07	2.37
	LAMP3	27074	< 1e-07	< 1e-07	2.37
	MAD2L2	10459	< 1e-07	< 1e-07	2.37
	NEURL	9148	< 1e-07	< 1e-07	2.37
	PLD4	122618	< 1e-07	< 1e-07	2.37
	SLC18A2	6571	< 1e-07	< 1e-07	2.37
	SLC2A13	114134	< 1e-07	< 1e-07	2.37
	CHD5	26038	< 1e-07	< 1e-07	2.36
	ETV7	51513	< 1e-07	< 1e-07	2.36
	FANCI	55215	< 1e-07	< 1e-07	2.36
	NOX5	79400	2.74e-05	5.67e-05	2.36
	SLC30A2	7780	4e-07	1.01e-06	2.36
	SSX8	280659	< 1e-07	< 1e-07	2.36
	ST8SIA2	8128	< 1e-07	2.65e-07	2.36
	AREG	374	1.35e-05	2.88e-05	2.35
	ASPM	259266	< 1e-07	< 1e-07	2.35
	CA2	760	< 1e-07	< 1e-07	2.35
	FANCA	2175	< 1e-07	< 1e-07	2.35
	FBXO2	26232	< 1e-07	< 1e-07	2.35
	HPSE	10855	< 1e-07	< 1e-07	2.35
	ORC6L	23594	< 1e-07	< 1e-07	2.35
	CLDN6	9074	< 1e-07	< 1e-07	2.34
	CYTSB	92521	< 1e-07	< 1e-07	2.34
	FAM108C1	58489	< 1e-07	< 1e-07	2.34
	GNA15	2769	< 1e-07	< 1e-07	2.34
	PLP2	5355	< 1e-07	< 1e-07	2.34
	RNF39	80352	< 1e-07	< 1e-07	2.34
	RPLP0P2	113157	< 1e-07	< 1e-07	2.34
	SPRY4	81848	< 1e-07	< 1e-07	2.34
	VASN	114990	< 1e-07	< 1e-07	2.34
	BRSK1	84446	3e-07	7.67e-07	2.33
	GPR120	338557	< 1e-07	< 1e-07	2.33
	MCF2L2	23101	< 1e-07	< 1e-07	2.33
	NRN1L	123904	< 1e-07	< 1e-07	2.33
	PCDHA2	56146	< 1e-07	< 1e-07	2.33
	RGS11	8786	< 1e-07	< 1e-07	2.33
	SEL1L3	23231	< 1e-07	< 1e-07	2.33
	SPDEF	25803	< 1e-07	< 1e-07	2.33
	CCND2	894	< 1e-07	< 1e-07	2.32
	CELF5	60680	< 1e-07	< 1e-07	2.32
	CYP2B7P1	1556	< 1e-07	< 1e-07	2.32
	DLEU2	8847	< 1e-07	< 1e-07	2.32
	HES5	388585	< 1e-07	< 1e-07	2.32
	LOC338651	338651	< 1e-07	< 1e-07	2.32
	PLEKHG5	57449	< 1e-07	< 1e-07	2.32
	SKA3	221150	< 1e-07	< 1e-07	2.32
	SLC17A9	63910	< 1e-07	< 1e-07	2.32
	TMEM150B	284417	< 1e-07	< 1e-07	2.32
	ETV1	2115	< 1e-07	< 1e-07	2.31
	LDLRAD3	143458	< 1e-07	< 1e-07	2.31
	LOC100271831	100271831	2.25e-05	4.7e-05	2.31
	LRRC8E	80131	< 1e-07	< 1e-07	2.31
	MACC1	346389	7e-07	1.73e-06	2.31
	MALL	7851	< 1e-07	< 1e-07	2.31
	ME3	10873	< 1e-07	< 1e-07	2.31
	MYLPF	29895	< 1e-07	< 1e-07	2.31
	NCAPH	23397	< 1e-07	< 1e-07	2.31
	NDUFA4L2	56901	< 1e-07	< 1e-07	2.31
	S100B	6285	0.0003217	0.000584	2.31
	EZH2	2146	< 1e-07	< 1e-07	2.3
	GAS2L2	246176	< 1e-07	< 1e-07	2.3
	LMO3	55885	< 1e-07	< 1e-07	2.3
	SDC3	9672	< 1e-07	< 1e-07	2.3
	C12orf59	120939	< 1e-07	< 1e-07	2.29
	CCNE2	9134	< 1e-07	< 1e-07	2.29
	CSPG5	10675	< 1e-07	< 1e-07	2.29
	EFNA3	1944	< 1e-07	< 1e-07	2.29
	ETNK2	55224	< 1e-07	< 1e-07	2.29
	EVPL	2125	< 1e-07	< 1e-07	2.29
	FLJ22536	401237	< 1e-07	< 1e-07	2.29
	GPRC5B	51704	< 1e-07	< 1e-07	2.29
	SNX25	83891	< 1e-07	< 1e-07	2.29
	SPC24	147841	< 1e-07	< 1e-07	2.29
	UBTD1	80019	< 1e-07	< 1e-07	2.29
	CNIH2	254263	< 1e-07	< 1e-07	2.28
	COL8A2	1296	3e-07	7.67e-07	2.28
	FUT1	2523	< 1e-07	< 1e-07	2.28
	JAK3	3718	< 1e-07	2.65e-07	2.28
	NRIP1	8204	< 1e-07	< 1e-07	2.28
	PPP1R14D	54866	< 1e-07	< 1e-07	2.28
	SREBF1	6720	< 1e-07	< 1e-07	2.28
	ACP5	54	< 1e-07	< 1e-07	2.27
	CA11	770	< 1e-07	< 1e-07	2.27
	CREB5	9586	< 1e-07	< 1e-07	2.27
	EMR2	30817	< 1e-07	< 1e-07	2.27
	FAM167B	84734	< 1e-07	< 1e-07	2.27
	LIMS3-LOC440895	100271835	< 1e-07	< 1e-07	2.27
	MCAM	4162	< 1e-07	< 1e-07	2.27
	MS4A14	84689	< 1e-07	< 1e-07	2.27
	NUSAP1	51203	< 1e-07	< 1e-07	2.27
	SLCO1C1	53919	< 1e-07	< 1e-07	2.27
	CCDC78	124093	< 1e-07	< 1e-07	2.26
	CD33	945	< 1e-07	< 1e-07	2.26
	DOCK9	23348	< 1e-07	< 1e-07	2.26
	HIST2H2AA3	8337	< 1e-07	< 1e-07	2.26
	KIAA1199	57214	4e-06	9.07e-06	2.26
	PLEKHG4	25894	< 1e-07	< 1e-07	2.26
	C22orf41	644186	< 1e-07	< 1e-07	2.25
	CPM	1368	< 1e-07	< 1e-07	2.25
	FAM54A	113115	< 1e-07	< 1e-07	2.25
	FCGR3A	2214	< 1e-07	< 1e-07	2.25
	GINS2	51659	< 1e-07	< 1e-07	2.25
	GIPC3	126326	< 1e-07	< 1e-07	2.25
	MUC4	4585	1.62e-05	3.43e-05	2.25
	SAMD4A	23034	< 1e-07	< 1e-07	2.25
	CHST11	50515	< 1e-07	< 1e-07	2.24
	DAPL1	92196	< 1e-07	< 1e-07	2.24
	GJA3	2700	2e-07	5.18e-07	2.24
	NEK2	4751	< 1e-07	< 1e-07	2.24
	PCDH12	51294	< 1e-07	< 1e-07	2.24
	S100A2	6273	5e-07	1.25e-06	2.24
	SGK2	10110	< 1e-07	< 1e-07	2.24
	SPAG4	6676	< 1e-07	< 1e-07	2.24
	TGFB1I1	7041	< 1e-07	< 1e-07	2.24
	ANGPTL4	51129	< 1e-07	< 1e-07	2.23
	ARHGDIB	397	< 1e-07	< 1e-07	2.23
	C1orf116	79098	2e-07	5.18e-07	2.23
	PTPRU	10076	< 1e-07	< 1e-07	2.23
	RELT	84957	< 1e-07	< 1e-07	2.23
	SEC14L2	23541	< 1e-07	< 1e-07	2.23
	SRRM3	222183	< 1e-07	< 1e-07	2.23
	APOBEC2	10930	< 1e-07	< 1e-07	2.22
	FAM196A	642938	< 1e-07	< 1e-07	2.22
	LASS1	10715	< 1e-07	< 1e-07	2.22
	MKI67	4288	< 1e-07	< 1e-07	2.22
	PLK2	10769	< 1e-07	< 1e-07	2.22
	PMEPA1	56937	< 1e-07	< 1e-07	2.22
	WTIP	126374	< 1e-07	< 1e-07	2.22
	ADORA3	140	< 1e-07	< 1e-07	2.21
	C1QL4	338761	1.1e-06	2.65e-06	2.21
	HLA-DQB1	3119	2.9e-06	6.68e-06	2.21
	NRTN	4902	< 1e-07	< 1e-07	2.21
	RAPGEFL1	51195	< 1e-07	< 1e-07	2.21
	RIMBP3C	150221	< 1e-07	< 1e-07	2.21
	S1PR2	9294	< 1e-07	< 1e-07	2.21
	SH3TC2	79628	< 1e-07	< 1e-07	2.21
	C2orf55	343990	< 1e-07	< 1e-07	2.2
	GATSL1	389523	< 1e-07	< 1e-07	2.2
	GUCY2D	3000	< 1e-07	< 1e-07	2.2
	IGFBP3	3486	< 1e-07	< 1e-07	2.2
	LOC644165	644165	< 1e-07	< 1e-07	2.2
	LRRC33	375387	< 1e-07	< 1e-07	2.2
	MBL1P	8512	< 1e-07	< 1e-07	2.2
	POM121L8P	29797	< 1e-07	< 1e-07	2.2
	SLC35F3	148641	3e-07	7.67e-07	2.2
	TTC39A	22996	< 1e-07	< 1e-07	2.2
	ZNHIT2	741	1.69e-05	3.57e-05	2.2
	CHRNE	1145	< 1e-07	< 1e-07	2.19
	KIAA1751	85452	< 1e-07	< 1e-07	2.19
	MCTP2	55784	< 1e-07	< 1e-07	2.19
	PKD1L1	168507	< 1e-07	< 1e-07	2.19
	ZNF469	84627	< 1e-07	< 1e-07	2.19
	BASP1	10409	< 1e-07	< 1e-07	2.18
	C15orf48	84419	4.8e-06	1.08e-05	2.18
	CAPN12	147968	< 1e-07	< 1e-07	2.18
	COL4A1	1282	< 1e-07	< 1e-07	2.18
	EFNB3	1949	< 1e-07	< 1e-07	2.18
	FCGR2A	2212	< 1e-07	< 1e-07	2.18
	GSDMB	55876	< 1e-07	< 1e-07	2.18
	IER5	51278	< 1e-07	< 1e-07	2.18
	KIAA0319	9856	< 1e-07	< 1e-07	2.18
	NUF2	83540	< 1e-07	< 1e-07	2.18
	NXNL2	158046	< 1e-07	< 1e-07	2.18
	PLEKHA4	57664	< 1e-07	< 1e-07	2.18
	PTCHD2	57540	< 1e-07	< 1e-07	2.18
	S100A3	6274	< 1e-07	< 1e-07	2.18
	AK1	203	< 1e-07	< 1e-07	2.17
	CCDC109B	55013	< 1e-07	< 1e-07	2.17
	CCR10	2826	< 1e-07	< 1e-07	2.17
	CLEC5A	23601	< 1e-07	2.65e-07	2.17
	CYP2J2	1573	< 1e-07	< 1e-07	2.17
	DPYSL4	10570	0.0001027	0.000199	2.17
	FAM40B	57464	< 1e-07	< 1e-07	2.17
	NHSL2	340527	< 1e-07	< 1e-07	2.17
	RAB15	376267	< 1e-07	< 1e-07	2.17
	SEMA7A	8482	< 1e-07	< 1e-07	2.17
	TRPV3	162514	< 1e-07	< 1e-07	2.17
	CD44	960	< 1e-07	< 1e-07	2.16
	CDR2L	30850	< 1e-07	< 1e-07	2.16
	COL5A1	1289	3e-07	7.67e-07	2.16
	DLX5	1749	< 1e-07	< 1e-07	2.16
	FGFR3	2261	< 1e-07	< 1e-07	2.16
	FHL3	2275	< 1e-07	< 1e-07	2.16
	INSC	387755	< 1e-07	< 1e-07	2.16
	KCNK7	10089	< 1e-07	< 1e-07	2.16
	NOS3	4846	< 1e-07	< 1e-07	2.16
	OR51E1	143503	< 1e-07	< 1e-07	2.16
	SVOPL	136306	3.5e-06	7.98e-06	2.16
	ARSJ	79642	5e-07	1.25e-06	2.15
	BAX	581	< 1e-07	< 1e-07	2.15
	C17orf53	78995	< 1e-07	< 1e-07	2.15
	C9orf167	54863	< 1e-07	< 1e-07	2.15
	FYN	2534	< 1e-07	< 1e-07	2.15
	IL4I1	259307	1e-07	2.65e-07	2.15
	PLEKHA9	51054	< 1e-07	< 1e-07	2.15
	RHBDL1	9028	< 1e-07	< 1e-07	2.15
	SAMD1	90378	< 1e-07	< 1e-07	2.15
	SCGB3A1	92304	5e-05	0.0001	2.15
	SH2D4A	63898	< 1e-07	< 1e-07	2.15
	SHC4	399694	< 1e-07	< 1e-07	2.15
	CLEC7A	64581	< 1e-07	< 1e-07	2.14
	EPR1	8475	< 1e-07	< 1e-07	2.14
	FLRT3	23767	< 1e-07	< 1e-07	2.14
	KIF23	9493	< 1e-07	< 1e-07	2.14
	NOVA2	4858	< 1e-07	< 1e-07	2.14
	OAZ3	51686	< 1e-07	< 1e-07	2.14
	S100A16	140576	< 1e-07	< 1e-07	2.14
	TTK	7272	< 1e-07	< 1e-07	2.14
	ASIP	434	< 1e-07	< 1e-07	2.13
	BAI3	577	1e-07	2.65e-07	2.13
	C3orf54	389119	< 1e-07	< 1e-07	2.13
	CFTR	1080	9.2e-06	2e-05	2.13
	ELF4	2000	< 1e-07	< 1e-07	2.13
	LST1	7940	< 1e-07	< 1e-07	2.13
	NOTCH3	4854	< 1e-07	< 1e-07	2.13
	POLE2	5427	< 1e-07	< 1e-07	2.13
	PYCARD	29108	< 1e-07	< 1e-07	2.13
	S100A9	6280	5e-07	1.25e-06	2.13
	TNFRSF10B	8795	< 1e-07	< 1e-07	2.13
	LEPREL2	10536	< 1e-07	< 1e-07	2.12
	LOC729156	729156	1.4e-06	3.34e-06	2.12
	MYH10	4628	< 1e-07	< 1e-07	2.12
	MYO3B	140469	< 1e-07	< 1e-07	2.12
	RHOBTB3	22836	< 1e-07	< 1e-07	2.12
	TM4SF1	4071	< 1e-07	< 1e-07	2.12
	TNFRSF8	943	< 1e-07	< 1e-07	2.12
	ZNF643	65243	< 1e-07	< 1e-07	2.12
	ABCA4	24	< 1e-07	< 1e-07	2.11
	C22orf43	51233	< 1e-07	< 1e-07	2.11
	CSMD2	114784	< 1e-07	< 1e-07	2.11
	GDF1	2657	< 1e-07	2.65e-07	2.11
	GDF3	9573	< 1e-07	< 1e-07	2.11
	KCNK6	9424	< 1e-07	< 1e-07	2.11
	LY86	9450	< 1e-07	< 1e-07	2.11
	MECOM	2122	< 1e-07	< 1e-07	2.11
	MYBL2	4605	4e-07	1.01e-06	2.11
	SUSD1	64420	< 1e-07	< 1e-07	2.11
	CCR1	1230	< 1e-07	< 1e-07	2.1
	CDC42BPG	55561	< 1e-07	< 1e-07	2.1
	CENPF	1063	< 1e-07	< 1e-07	2.1
	COL5A3	50509	< 1e-07	< 1e-07	2.1
	IGSF3	3321	< 1e-07	< 1e-07	2.1
	KCNK5	8645	< 1e-07	< 1e-07	2.1
	MOCOS	55034	< 1e-07	< 1e-07	2.1
	NT5E	4907	< 1e-07	< 1e-07	2.1
	PLEKHG2	64857	< 1e-07	< 1e-07	2.1
	SDC1	6382	< 1e-07	< 1e-07	2.1
	C1orf126	200197	< 1e-07	< 1e-07	2.09
	C5orf27	202299	< 1e-07	< 1e-07	2.09
	DIRAS1	148252	2.9e-06	6.68e-06	2.09
	ELOVL6	79071	< 1e-07	< 1e-07	2.09
	FCER1G	2207	< 1e-07	< 1e-07	2.09
	LAMC2	3918	< 1e-07	< 1e-07	2.09
	LIMK1	3984	< 1e-07	< 1e-07	2.09
	MREG	55686	< 1e-07	< 1e-07	2.09
	NGFR	4804	6.59e-05	0.00013	2.09
	NOXO1	124056	< 1e-07	< 1e-07	2.09
	PPP1R3G	648791	< 1e-07	< 1e-07	2.09
	RINL	126432	< 1e-07	< 1e-07	2.09
	SMAGP	57228	< 1e-07	< 1e-07	2.09
	ACR	49	< 1e-07	< 1e-07	2.08
	BATF3	55509	< 1e-07	< 1e-07	2.08
	C1orf51	148523	< 1e-07	< 1e-07	2.08
	C20orf202	400831	< 1e-07	< 1e-07	2.08
	CD151	977	< 1e-07	< 1e-07	2.08
	IQSEC3	440073	5.2e-05	0.000104	2.08
	LOC653786	653786	< 1e-07	< 1e-07	2.08
	MEGF9	1955	< 1e-07	< 1e-07	2.08
	MICALCL	84953	1.2e-06	2.88e-06	2.08
	NCAPG	64151	< 1e-07	< 1e-07	2.08
	PAFAH1B3	5050	< 1e-07	< 1e-07	2.08
	SEMA3E	9723	0.0003866	0.000694	2.08
	STBD1	8987	< 1e-07	< 1e-07	2.08
	TMEM98	26022	< 1e-07	< 1e-07	2.08
	TMSL3	7117	< 1e-07	< 1e-07	2.08
	ANO7	50636	< 1e-07	< 1e-07	2.07
	DMD	1756	< 1e-07	2.65e-07	2.07
	EMR4P	326342	< 1e-07	< 1e-07	2.07
	ESPL1	9700	< 1e-07	< 1e-07	2.07
	GTSE1	51512	< 1e-07	< 1e-07	2.07
	NXN	64359	< 1e-07	< 1e-07	2.07
	PALM3	342979	6.16e-05	0.000122	2.07
	PLD3	23646	< 1e-07	< 1e-07	2.07
	S1PR5	53637	< 1e-07	< 1e-07	2.07
	SIGLEC8	27181	5.4e-06	1.21e-05	2.07
	TAX1BP3	30851	< 1e-07	< 1e-07	2.07
	TUBA4A	7277	< 1e-07	< 1e-07	2.07
	C6orf26	401251	< 1e-07	< 1e-07	2.06
	CCM2	83605	< 1e-07	< 1e-07	2.06
	GRHL1	29841	< 1e-07	< 1e-07	2.06
	MRGPRE	116534	2.2e-06	5.15e-06	2.06
	PVRL1	5818	< 1e-07	< 1e-07	2.06
	SCHIP1	29970	< 1e-07	< 1e-07	2.06
	SEMA4C	54910	< 1e-07	< 1e-07	2.06
	SLC22A18	5002	< 1e-07	< 1e-07	2.06
	TPRG1	285386	< 1e-07	< 1e-07	2.06
	VCAN	1462	6.3e-05	0.000125	2.06
	ACSM1	116285	< 1e-07	< 1e-07	2.05
	ADAP2	55803	< 1e-07	< 1e-07	2.05
	AQP1	358	< 1e-07	< 1e-07	2.05
	CACNA1C	775	< 1e-07	< 1e-07	2.05
	CXCL16	58191	< 1e-07	< 1e-07	2.05
	DCST2	127579	< 1e-07	< 1e-07	2.05
	PCDHAC1	56135	8e-07	1.96e-06	2.05
	PPP1R14B	26472	< 1e-07	< 1e-07	2.05
	ROM1	6094	< 1e-07	< 1e-07	2.05
	TMEM44	93109	< 1e-07	< 1e-07	2.05
	ADK	132	< 1e-07	< 1e-07	2.04
	AJAP1	55966	2.5e-06	5.8e-06	2.04
	ANKRD58	347454	< 1e-07	< 1e-07	2.04
	AUTS2	26053	< 1e-07	< 1e-07	2.04
	FAM110A	83541	< 1e-07	< 1e-07	2.04
	FAM150B	285016	1.62e-05	3.43e-05	2.04
	INSR	3643	< 1e-07	< 1e-07	2.04
	IRAK2	3656	< 1e-07	< 1e-07	2.04
	LOC388242	388242	< 1e-07	< 1e-07	2.04
	MEGF11	84465	6.2e-06	1.38e-05	2.04
	PLXNA3	55558	< 1e-07	< 1e-07	2.04
	SPRY1	10252	< 1e-07	< 1e-07	2.04
	TMSB10	9168	< 1e-07	< 1e-07	2.04
	TRIM14	9830	< 1e-07	< 1e-07	2.04
	AMY2A	279	< 1e-07	< 1e-07	2.03
	CABYR	26256	< 1e-07	< 1e-07	2.03
	CEP55	55165	< 1e-07	< 1e-07	2.03
	CLEC14A	161198	< 1e-07	< 1e-07	2.03
	EPHA2	1969	< 1e-07	< 1e-07	2.03
	HELLS	3070	< 1e-07	< 1e-07	2.03
	ISG15	9636	< 1e-07	< 1e-07	2.03
	MGAT4B	11282	< 1e-07	< 1e-07	2.03
	PTK6	5753	< 1e-07	< 1e-07	2.03
	SLC26A8	116369	1.26e-05	2.7e-05	2.03
	TMEM132E	124842	< 1e-07	< 1e-07	2.03
	ARHGAP19	84986	< 1e-07	< 1e-07	2.02
	C10orf91	170393	< 1e-07	< 1e-07	2.02
	CBR3	874	< 1e-07	< 1e-07	2.02
	DLL4	54567	< 1e-07	< 1e-07	2.02
	FAM24B	196792	< 1e-07	< 1e-07	2.02
	IGSF9	57549	< 1e-07	< 1e-07	2.02
	MICALL2	79778	< 1e-07	< 1e-07	2.02
	RUNDC3A	10900	< 1e-07	< 1e-07	2.02
	SLC47A1	55244	< 1e-07	< 1e-07	2.02
	SV2A	9900	< 1e-07	< 1e-07	2.02
	SYNGR3	9143	< 1e-07	2.65e-07	2.02
	TCHH	7062	< 1e-07	< 1e-07	2.02
	TNIK	23043	< 1e-07	< 1e-07	2.02
	ZNF581	51545	< 1e-07	< 1e-07	2.02
	ARRDC2	27106	< 1e-07	< 1e-07	2.01
	CDC25C	995	< 1e-07	< 1e-07	2.01
	EFHD2	79180	< 1e-07	< 1e-07	2.01
	F7	2155	< 1e-07	2.65e-07	2.01
	GPX1	2876	< 1e-07	< 1e-07	2.01
	ITGAX	3687	3.8e-06	8.63e-06	2.01
	LENG9	94059	< 1e-07	< 1e-07	2.01
	NEURL1B	54492	< 1e-07	< 1e-07	2.01
	TBXAS1	6916	< 1e-07	< 1e-07	2.01
	TXNDC3	51314	3e-07	7.67e-07	2.01
	ANKRD53	79998	< 1e-07	< 1e-07	-2.04082
	BAALC	79870	2e-07	5.18e-07	-2.04082
	CASC2	255082	< 1e-07	< 1e-07	-2.04082
	CASZ1	54897	< 1e-07	< 1e-07	-2.04082
	CHRFAM7A	89832	< 1e-07	< 1e-07	-2.04082
	CLTCL1	8218	< 1e-07	< 1e-07	-2.04082
	COL9A2	1298	< 1e-07	< 1e-07	-2.04082
	DMGDH	29958	< 1e-07	< 1e-07	-2.04082
	DNASE1L3	1776	2e-06	4.7e-06	-2.04082
	DSEL	92126	< 1e-07	< 1e-07	-2.04082
	FAM7A2	100288380	< 1e-07	< 1e-07	-2.04082
	GJA1	2697	< 1e-07	< 1e-07	-2.04082
	GLIS3	169792	< 1e-07	< 1e-07	-2.04082
	IGF2	3481	6.1e-06	1.36e-05	-2.04082
	KIAA1614	57710	< 1e-07	< 1e-07	-2.04082
	L1CAM	3897	3.01e-05	6.2e-05	-2.04082
	LOC284441	284441	< 1e-07	< 1e-07	-2.04082
	LOC653501	653501	< 1e-07	< 1e-07	-2.04082
	LRRIQ3	127255	< 1e-07	< 1e-07	-2.04082
	LY9	4063	0.0001006	0.000195	-2.04082
	MLLT3	4300	< 1e-07	< 1e-07	-2.04082
	MYADM	91663	< 1e-07	< 1e-07	-2.04082
	MYOZ3	91977	< 1e-07	< 1e-07	-2.04082
	NAALAD2	10003	< 1e-07	< 1e-07	-2.04082
	NAV3	89795	< 1e-07	< 1e-07	-2.04082
	PHF21B	112885	1.06e-05	2.29e-05	-2.04082
	PLK1S1	55857	< 1e-07	< 1e-07	-2.04082
	PPP2R2B	5521	< 1e-07	< 1e-07	-2.04082
	RGS9	8787	< 1e-07	< 1e-07	-2.04082
	SLC14A1	6563	2e-07	5.18e-07	-2.04082
	SNED1	25992	< 1e-07	< 1e-07	-2.04082
	SNTA1	6640	< 1e-07	< 1e-07	-2.04082
	SNURF	8926	6.05e-05	0.00012	-2.04082
	SPINK5	11005	0.0004416	0.000787	-2.04082
	TMEM164	84187	< 1e-07	< 1e-07	-2.04082
	TMEM47	83604	< 1e-07	< 1e-07	-2.04082
	TNS1	7145	< 1e-07	< 1e-07	-2.04082
	ZNF295	49854	< 1e-07	< 1e-07	-2.04082
	ANK3	288	< 1e-07	< 1e-07	-2.08333
	ASGR1	432	< 1e-07	< 1e-07	-2.08333
	BCMO1	53630	< 1e-07	< 1e-07	-2.08333
	C4orf19	55286	< 1e-07	< 1e-07	-2.08333
	CACNA1H	8912	< 1e-07	< 1e-07	-2.08333
	CACNB4	785	2e-07	5.18e-07	-2.08333
	CDC42EP2	10435	< 1e-07	< 1e-07	-2.08333
	CLEC4E	26253	9e-07	2.19e-06	-2.08333
	CNNM1	26507	< 1e-07	< 1e-07	-2.08333
	COL6A6	131873	< 1e-07	2.65e-07	-2.08333
	CRISPLD1	83690	< 1e-07	< 1e-07	-2.08333
	CXCR5	643	0.0001684	0.000318	-2.08333
	FAM116A	201627	< 1e-07	< 1e-07	-2.08333
	FAM7A3	89837	< 1e-07	< 1e-07	-2.08333
	FXYD6	53826	< 1e-07	< 1e-07	-2.08333
	GLUL	2752	< 1e-07	< 1e-07	-2.08333
	GRIP1	23426	< 1e-07	< 1e-07	-2.08333
	KIAA1683	80726	< 1e-07	< 1e-07	-2.08333
	KLF9	687	< 1e-07	< 1e-07	-2.08333
	MAP3K8	1326	< 1e-07	< 1e-07	-2.08333
	MDH1B	130752	< 1e-07	< 1e-07	-2.08333
	MEIS1	4211	< 1e-07	< 1e-07	-2.08333
	MRGPRF	116535	< 1e-07	< 1e-07	-2.08333
	NCRNA00087	644596	< 1e-07	< 1e-07	-2.08333
	NEBL	10529	< 1e-07	< 1e-07	-2.08333
	NLGN3	54413	< 1e-07	< 1e-07	-2.08333
	NUP62CL	54830	< 1e-07	< 1e-07	-2.08333
	OLFM1	10439	< 1e-07	< 1e-07	-2.08333
	P2RX5	5026	< 1e-07	< 1e-07	-2.08333
	PACRG	135138	< 1e-07	< 1e-07	-2.08333
	PRPH2	5961	3.72e-05	7.58e-05	-2.08333
	RSPH6A	81492	6e-07	1.49e-06	-2.08333
	RTN4RL2	349667	< 1e-07	< 1e-07	-2.08333
	SCML4	256380	1e-07	2.65e-07	-2.08333
	SCN7A	6332	7.7e-06	1.69e-05	-2.08333
	SEMA6D	80031	< 1e-07	< 1e-07	-2.08333
	TNFRSF19	55504	< 1e-07	< 1e-07	-2.08333
	USP54	159195	< 1e-07	< 1e-07	-2.08333
	VANGL1	81839	< 1e-07	< 1e-07	-2.08333
	VLDLR	7436	< 1e-07	< 1e-07	-2.08333
	WDR93	56964	< 1e-07	< 1e-07	-2.08333
	ALDH1L1	10840	0.0001041	0.000201	-2.12766
	BCL2L11	10018	< 1e-07	< 1e-07	-2.12766
	C6orf155	79940	< 1e-07	< 1e-07	-2.12766
	C9orf171	389799	< 1e-07	< 1e-07	-2.12766
	CCDC39	339829	< 1e-07	< 1e-07	-2.12766
	CCDC81	60494	< 1e-07	< 1e-07	-2.12766
	CDC14B	8555	< 1e-07	< 1e-07	-2.12766
	CDC14C	168448	< 1e-07	< 1e-07	-2.12766
	CRELD2	79174	< 1e-07	< 1e-07	-2.12766
	CSDC2	27254	2e-07	5.18e-07	-2.12766
	CTTNBP2	83992	9e-07	2.19e-06	-2.12766
	CYBRD1	79901	< 1e-07	< 1e-07	-2.12766
	DPY19L2P2	349152	< 1e-07	< 1e-07	-2.12766
	FAM189A2	9413	< 1e-07	< 1e-07	-2.12766
	FBXO27	126433	< 1e-07	< 1e-07	-2.12766
	FBXO30	84085	< 1e-07	< 1e-07	-2.12766
	FNDC1	84624	7e-07	1.73e-06	-2.12766
	GFRA2	2675	< 1e-07	2.65e-07	-2.12766
	GPR183	1880	< 1e-07	< 1e-07	-2.12766
	HYOU1	10525	< 1e-07	< 1e-07	-2.12766
	IQCG	84223	< 1e-07	< 1e-07	-2.12766
	ITM2A	9452	< 1e-07	< 1e-07	-2.12766
	LOC284798	284798	< 1e-07	< 1e-07	-2.12766
	LOC389493	389493	9e-07	2.19e-06	-2.12766
	MOSC1	64757	< 1e-07	< 1e-07	-2.12766
	MYO9A	4649	< 1e-07	< 1e-07	-2.12766
	NCS1	23413	< 1e-07	< 1e-07	-2.12766
	NFATC1	4772	< 1e-07	< 1e-07	-2.12766
	NMUR2	56923	< 1e-07	< 1e-07	-2.12766
	OLFML1	283298	< 1e-07	< 1e-07	-2.12766
	PLCXD3	345557	< 1e-07	< 1e-07	-2.12766
	POLI	11201	< 1e-07	< 1e-07	-2.12766
	PPARG	5468	< 1e-07	< 1e-07	-2.12766
	PPP1R16B	26051	< 1e-07	< 1e-07	-2.12766
	SGK223	157285	< 1e-07	< 1e-07	-2.12766
	SH2D4B	387694	< 1e-07	< 1e-07	-2.12766
	SHPRH	257218	< 1e-07	< 1e-07	-2.12766
	SIGLEC11	114132	< 1e-07	< 1e-07	-2.12766
	SLC16A12	387700	8.4e-06	1.84e-05	-2.12766
	SLC22A3	6581	< 1e-07	< 1e-07	-2.12766
	TECTA	7007	< 1e-07	< 1e-07	-2.12766
	TSPAN7	7102	< 1e-07	< 1e-07	-2.12766
	VIPR1	7433	2e-07	5.18e-07	-2.12766
	AAK1	22848	< 1e-07	< 1e-07	-2.17391
	ADD3	120	< 1e-07	< 1e-07	-2.17391
	AGPAT9	84803	< 1e-07	< 1e-07	-2.17391
	ALDH1B1	219	< 1e-07	< 1e-07	-2.17391
	BCL11A	53335	< 1e-07	< 1e-07	-2.17391
	BMP8B	656	< 1e-07	< 1e-07	-2.17391
	C15orf52	388115	< 1e-07	< 1e-07	-2.17391
	C16orf46	123775	< 1e-07	< 1e-07	-2.17391
	C3orf52	79669	< 1e-07	< 1e-07	-2.17391
	C7orf58	79974	< 1e-07	< 1e-07	-2.17391
	C9orf125	84302	2.1e-06	4.92e-06	-2.17391
	CACNA1D	776	< 1e-07	< 1e-07	-2.17391
	CACNA1I	8911	1.9e-06	4.47e-06	-2.17391
	CCDC65	85478	< 1e-07	< 1e-07	-2.17391
	CD8A	925	< 1e-07	< 1e-07	-2.17391
	CDADC1	81602	< 1e-07	< 1e-07	-2.17391
	CILP	8483	0.000203	0.000378	-2.17391
	CXorf59	286464	< 1e-07	< 1e-07	-2.17391
	DCDC1	341019	< 1e-07	< 1e-07	-2.17391
	FAHD2A	51011	< 1e-07	< 1e-07	-2.17391
	FOLR1	2348	< 1e-07	< 1e-07	-2.17391
	FST	10468	2e-07	5.18e-07	-2.17391
	FZD8	8325	< 1e-07	< 1e-07	-2.17391
	GLI3	2737	< 1e-07	< 1e-07	-2.17391
	GPM6B	2824	< 1e-07	< 1e-07	-2.17391
	IGSF5	150084	< 1e-07	< 1e-07	-2.17391
	INHBC	3626	< 1e-07	< 1e-07	-2.17391
	KLHL3	26249	< 1e-07	< 1e-07	-2.17391
	LIN7A	8825	< 1e-07	< 1e-07	-2.17391
	LOC100129726	100129726	< 1e-07	< 1e-07	-2.17391
	LOC100170939	100170939	< 1e-07	< 1e-07	-2.17391
	LOC642852	642852	< 1e-07	< 1e-07	-2.17391
	LRRC67	286187	< 1e-07	< 1e-07	-2.17391
	LRRTM2	26045	< 1e-07	< 1e-07	-2.17391
	LYPD6	130574	< 1e-07	< 1e-07	-2.17391
	MAPK8IP2	23542	< 1e-07	< 1e-07	-2.17391
	MYH3	4621	< 1e-07	< 1e-07	-2.17391
	MYO1H	283446	< 1e-07	< 1e-07	-2.17391
	PNMA3	29944	< 1e-07	< 1e-07	-2.17391
	PPP1R1A	5502	7e-07	1.73e-06	-2.17391
	SCGB2A1	4246	1.2e-06	2.88e-06	-2.17391
	SETBP1	26040	< 1e-07	< 1e-07	-2.17391
	SPATA17	128153	< 1e-07	< 1e-07	-2.17391
	SYDE2	84144	< 1e-07	< 1e-07	-2.17391
	TBX5	6910	8.5e-06	1.86e-05	-2.17391
	TCEAL7	56849	< 1e-07	< 1e-07	-2.17391
	TDRD5	163589	< 1e-07	< 1e-07	-2.17391
	TNS4	84951	0.000324	0.000588	-2.17391
	TTYH2	94015	< 1e-07	< 1e-07	-2.17391
	TUSC5	286753	< 1e-07	< 1e-07	-2.17391
	USP44	84101	< 1e-07	< 1e-07	-2.17391
	ADAMTS5	11096	< 1e-07	< 1e-07	-2.22222
	ARAP2	116984	< 1e-07	< 1e-07	-2.22222
	ARHGAP20	57569	< 1e-07	< 1e-07	-2.22222
	BHMT2	23743	4e-07	1.01e-06	-2.22222
	C1QTNF4	114900	< 1e-07	< 1e-07	-2.22222
	C8orf31	286122	< 1e-07	< 1e-07	-2.22222
	CCDC36	339834	< 1e-07	< 1e-07	-2.22222
	CYP8B1	1582	< 1e-07	< 1e-07	-2.22222
	GBP1	2633	< 1e-07	< 1e-07	-2.22222
	GVIN1	387751	< 1e-07	< 1e-07	-2.22222
	ITGA2B	3674	< 1e-07	< 1e-07	-2.22222
	ITIH3	3699	< 1e-07	< 1e-07	-2.22222
	KCND3	3752	< 1e-07	< 1e-07	-2.22222
	KCNH8	131096	< 1e-07	< 1e-07	-2.22222
	KLRK1	22914	< 1e-07	2.65e-07	-2.22222
	MT1E	4493	< 1e-07	< 1e-07	-2.22222
	MT1X	4501	< 1e-07	< 1e-07	-2.22222
	OLFM4	10562	1e-07	2.65e-07	-2.22222
	OR2A1	346528	< 1e-07	< 1e-07	-2.22222
	PLIN1	5346	< 1e-07	< 1e-07	-2.22222
	POMC	5443	< 1e-07	< 1e-07	-2.22222
	PTN	5764	< 1e-07	< 1e-07	-2.22222
	SRF	6722	< 1e-07	< 1e-07	-2.22222
	SYN2	6854	< 1e-07	< 1e-07	-2.22222
	SYNM	23336	< 1e-07	< 1e-07	-2.22222
	TEKT3	64518	< 1e-07	< 1e-07	-2.22222
	THEMIS	387357	< 1e-07	< 1e-07	-2.22222
	TP53INP2	58476	< 1e-07	< 1e-07	-2.22222
	TSHZ2	128553	< 1e-07	< 1e-07	-2.22222
	WFS1	7466	< 1e-07	< 1e-07	-2.22222
	ANTXR1	84168	< 1e-07	< 1e-07	-2.27273
	ARHGAP28	79822	< 1e-07	< 1e-07	-2.27273
	C16orf86	388284	< 1e-07	< 1e-07	-2.27273
	C6orf204	387119	< 1e-07	< 1e-07	-2.27273
	C9orf66	157983	< 1e-07	< 1e-07	-2.27273
	CHRNA7	1139	< 1e-07	< 1e-07	-2.27273
	CYTH3	9265	< 1e-07	< 1e-07	-2.27273
	DCAF12L1	139170	1.3e-06	3.11e-06	-2.27273
	FAM46C	54855	< 1e-07	< 1e-07	-2.27273
	FIGF	2277	< 1e-07	< 1e-07	-2.27273
	HSD11B1	3290	4e-07	1.01e-06	-2.27273
	IMPA2	3613	< 1e-07	< 1e-07	-2.27273
	ITK	3702	6e-07	1.49e-06	-2.27273
	LOC440905	440905	< 1e-07	< 1e-07	-2.27273
	LOC80054	80054	< 1e-07	< 1e-07	-2.27273
	MAB21L2	10586	< 1e-07	2.65e-07	-2.27273
	MAGED4B	81557	< 1e-07	< 1e-07	-2.27273
	MLF1	4291	< 1e-07	< 1e-07	-2.27273
	MT1DP	326343	< 1e-07	< 1e-07	-2.27273
	MYCN	4613	< 1e-07	< 1e-07	-2.27273
	POF1B	79983	1.2e-06	2.88e-06	-2.27273
	PYGO1	26108	< 1e-07	< 1e-07	-2.27273
	QRICH2	84074	< 1e-07	< 1e-07	-2.27273
	ROBO3	64221	< 1e-07	< 1e-07	-2.27273
	STK32B	55351	< 1e-07	< 1e-07	-2.27273
	STOX2	56977	< 1e-07	< 1e-07	-2.27273
	TERC	7012	< 1e-07	< 1e-07	-2.27273
	TGFBR3	7049	< 1e-07	< 1e-07	-2.27273
	WWOX	51741	< 1e-07	< 1e-07	-2.27273
	XG	7499	< 1e-07	< 1e-07	-2.27273
	ADAM23	8745	< 1e-07	< 1e-07	-2.32558
	AMN	81693	< 1e-07	< 1e-07	-2.32558
	ANKRD29	147463	< 1e-07	< 1e-07	-2.32558
	AXIN2	8313	< 1e-07	< 1e-07	-2.32558
	C11orf88	399949	< 1e-07	< 1e-07	-2.32558
	C6orf142	90523	< 1e-07	< 1e-07	-2.32558
	CACNA2D3	55799	< 1e-07	< 1e-07	-2.32558
	CCDC141	285025	< 1e-07	< 1e-07	-2.32558
	DUSP15	128853	< 1e-07	< 1e-07	-2.32558
	EGF	1950	< 1e-07	< 1e-07	-2.32558
	FAT4	79633	< 1e-07	< 1e-07	-2.32558
	FBXO17	115290	< 1e-07	< 1e-07	-2.32558
	FGD2	221472	< 1e-07	< 1e-07	-2.32558
	GPR155	151556	< 1e-07	< 1e-07	-2.32558
	HDAC4	9759	< 1e-07	< 1e-07	-2.32558
	ITGA8	8516	< 1e-07	< 1e-07	-2.32558
	KLF6	1316	< 1e-07	< 1e-07	-2.32558
	LHCGR	3973	< 1e-07	< 1e-07	-2.32558
	LOC342346	342346	< 1e-07	< 1e-07	-2.32558
	LOC572558	572558	< 1e-07	< 1e-07	-2.32558
	NBEAL1	65065	< 1e-07	< 1e-07	-2.32558
	OSBPL6	114880	< 1e-07	< 1e-07	-2.32558
	PCDH10	57575	< 1e-07	< 1e-07	-2.32558
	PCP4	5121	< 1e-07	< 1e-07	-2.32558
	PKIA	5569	< 1e-07	< 1e-07	-2.32558
	SDC2	6383	< 1e-07	< 1e-07	-2.32558
	SELENBP1	8991	< 1e-07	< 1e-07	-2.32558
	SH3RF1	57630	< 1e-07	< 1e-07	-2.32558
	SNCA	6622	< 1e-07	< 1e-07	-2.32558
	SOX3	6658	8.75e-05	0.000171	-2.32558
	SRCRB4D	136853	< 1e-07	< 1e-07	-2.32558
	TDRD6	221400	< 1e-07	< 1e-07	-2.32558
	TXLNB	167838	< 1e-07	< 1e-07	-2.32558
	WDR17	116966	< 1e-07	< 1e-07	-2.32558
	ZFHX4	79776	< 1e-07	< 1e-07	-2.32558
	AKAP2	11217	< 1e-07	< 1e-07	-2.38095
	ASPA	443	< 1e-07	< 1e-07	-2.38095
	BTBD17	388419	6e-07	1.49e-06	-2.38095
	C10orf82	143379	< 1e-07	2.65e-07	-2.38095
	C9orf47	286223	< 1e-07	< 1e-07	-2.38095
	CAMK1D	57118	< 1e-07	< 1e-07	-2.38095
	CCDC19	25790	< 1e-07	< 1e-07	-2.38095
	CHODL	140578	< 1e-07	< 1e-07	-2.38095
	CLDN8	9073	< 1e-07	< 1e-07	-2.38095
	CRTAC1	55118	< 1e-07	< 1e-07	-2.38095
	DDR2	4921	< 1e-07	< 1e-07	-2.38095
	FAIM2	23017	< 1e-07	< 1e-07	-2.38095
	FAM196B	100131897	< 1e-07	2.65e-07	-2.38095
	GCK	2645	< 1e-07	< 1e-07	-2.38095
	GFPT2	9945	< 1e-07	< 1e-07	-2.38095
	GZMK	3003	2.8e-05	5.79e-05	-2.38095
	HGF	3082	< 1e-07	< 1e-07	-2.38095
	ID3	3399	< 1e-07	< 1e-07	-2.38095
	KIAA1045	23349	< 1e-07	< 1e-07	-2.38095
	KIAA1467	57613	< 1e-07	< 1e-07	-2.38095
	LOC338758	338758	< 1e-07	< 1e-07	-2.38095
	LRRN3	54674	< 1e-07	< 1e-07	-2.38095
	LRRTM1	347730	0.0001997	0.000373	-2.38095
	LUM	4060	0.0002182	0.000405	-2.38095
	MRAP2	112609	< 1e-07	< 1e-07	-2.38095
	NALCN	259232	9e-06	1.96e-05	-2.38095
	ODZ4	26011	< 1e-07	< 1e-07	-2.38095
	PDPN	10630	< 1e-07	< 1e-07	-2.38095
	PRKCA	5578	< 1e-07	< 1e-07	-2.38095
	RARB	5915	< 1e-07	< 1e-07	-2.38095
	RBM46	166863	< 1e-07	< 1e-07	-2.38095
	RTN1	6252	< 1e-07	< 1e-07	-2.38095
	SCN3B	55800	< 1e-07	< 1e-07	-2.38095
	SULT1C4	27233	< 1e-07	< 1e-07	-2.38095
	SYP	6855	< 1e-07	< 1e-07	-2.38095
	SYTL3	94120	< 1e-07	< 1e-07	-2.38095
	TC2N	123036	< 1e-07	< 1e-07	-2.38095
	TMEM178	130733	< 1e-07	< 1e-07	-2.38095
	UNC5A	90249	< 1e-07	< 1e-07	-2.38095
	WDR65	149465	< 1e-07	< 1e-07	-2.38095
	ACSM5	54988	< 1e-07	< 1e-07	-2.43902
	AKAP3	10566	< 1e-07	< 1e-07	-2.43902
	ANKRD35	148741	< 1e-07	< 1e-07	-2.43902
	ARHGAP6	395	< 1e-07	< 1e-07	-2.43902
	C14orf86	283592	< 1e-07	< 1e-07	-2.43902
	C16orf71	146562	< 1e-07	< 1e-07	-2.43902
	C16orf89	146556	< 1e-07	< 1e-07	-2.43902
	C20orf56	140828	< 1e-07	< 1e-07	-2.43902
	C2orf77	129881	< 1e-07	< 1e-07	-2.43902
	CCDC67	159989	< 1e-07	< 1e-07	-2.43902
	CCL14	6358	< 1e-07	< 1e-07	-2.43902
	DDIT4L	115265	< 1e-07	< 1e-07	-2.43902
	DMRTB1	63948	< 1e-07	< 1e-07	-2.43902
	DNAJB4	11080	< 1e-07	< 1e-07	-2.43902
	EFNA5	1946	< 1e-07	< 1e-07	-2.43902
	FAM155B	27112	3.6e-06	8.2e-06	-2.43902
	FOXN1	8456	< 1e-07	< 1e-07	-2.43902
	JAKMIP3	282973	< 1e-07	< 1e-07	-2.43902
	KCNJ1	3758	1.7e-06	4.02e-06	-2.43902
	KIAA1755	85449	< 1e-07	< 1e-07	-2.43902
	L1TD1	54596	< 1e-07	< 1e-07	-2.43902
	LIPG	9388	< 1e-07	< 1e-07	-2.43902
	LOC283070	283070	< 1e-07	< 1e-07	-2.43902
	MOBKL2B	79817	< 1e-07	< 1e-07	-2.43902
	MOSC2	54996	< 1e-07	< 1e-07	-2.43902
	N4BP2	55728	< 1e-07	< 1e-07	-2.43902
	NFATC2	4773	< 1e-07	< 1e-07	-2.43902
	NMNAT3	349565	< 1e-07	< 1e-07	-2.43902
	PGCP	10404	< 1e-07	< 1e-07	-2.43902
	PLAC9	219348	< 1e-07	< 1e-07	-2.43902
	RRAD	6236	5e-07	1.25e-06	-2.43902
	RSPH4A	345895	< 1e-07	< 1e-07	-2.43902
	SLC1A2	6506	< 1e-07	< 1e-07	-2.43902
	SLC39A14	23516	< 1e-07	< 1e-07	-2.43902
	SMOC1	64093	3.7e-06	8.42e-06	-2.43902
	SORCS1	114815	8.91e-05	0.000174	-2.43902
	ST8SIA1	6489	< 1e-07	< 1e-07	-2.43902
	TMEM132B	114795	< 1e-07	< 1e-07	-2.43902
	TRIM50	135892	< 1e-07	< 1e-07	-2.43902
	TTC30A	92104	< 1e-07	< 1e-07	-2.43902
	WBSCR17	64409	< 1e-07	2.65e-07	-2.43902
	ZNF385B	151126	< 1e-07	< 1e-07	-2.43902
	ZNF781	163115	< 1e-07	< 1e-07	-2.43902
	BICC1	80114	< 1e-07	< 1e-07	-2.5
	C17orf91	84981	< 1e-07	< 1e-07	-2.5
	C1orf175	374977	< 1e-07	< 1e-07	-2.5
	C6orf186	728464	< 1e-07	< 1e-07	-2.5
	C6orf97	80129	< 1e-07	< 1e-07	-2.5
	CADM2	253559	< 1e-07	< 1e-07	-2.5
	CD40LG	959	< 1e-07	< 1e-07	-2.5
	CGNL1	84952	< 1e-07	< 1e-07	-2.5
	CNTNAP2	26047	1e-07	2.65e-07	-2.5
	COL17A1	1308	1.38e-05	2.94e-05	-2.5
	CPXM2	119587	< 1e-07	< 1e-07	-2.5
	CXorf57	55086	< 1e-07	< 1e-07	-2.5
	CXXC4	80319	< 1e-07	< 1e-07	-2.5
	DBX2	440097	< 1e-07	< 1e-07	-2.5
	ENKUR	219670	< 1e-07	< 1e-07	-2.5
	ERO1LB	56605	< 1e-07	< 1e-07	-2.5
	FGFR2	2263	< 1e-07	< 1e-07	-2.5
	FRMPD1	22844	< 1e-07	< 1e-07	-2.5
	GCSH	2653	< 1e-07	< 1e-07	-2.5
	GJB1	2705	< 1e-07	< 1e-07	-2.5
	GPR37L1	9283	< 1e-07	< 1e-07	-2.5
	GULP1	51454	< 1e-07	< 1e-07	-2.5
	HSPC072	29075	< 1e-07	< 1e-07	-2.5
	JAKMIP1	152789	< 1e-07	< 1e-07	-2.5
	KCNIP3	30818	< 1e-07	< 1e-07	-2.5
	KLF15	28999	< 1e-07	< 1e-07	-2.5
	LDHD	197257	< 1e-07	< 1e-07	-2.5
	LOC100272216	100272216	< 1e-07	< 1e-07	-2.5
	LOC387646	387646	< 1e-07	< 1e-07	-2.5
	MB	4151	< 1e-07	< 1e-07	-2.5
	NEK10	152110	< 1e-07	< 1e-07	-2.5
	OLFM2	93145	< 1e-07	< 1e-07	-2.5
	PGF	5228	< 1e-07	< 1e-07	-2.5
	PKDCC	91461	< 1e-07	< 1e-07	-2.5
	PRR15L	79170	< 1e-07	< 1e-07	-2.5
	PTGIS	5740	< 1e-07	< 1e-07	-2.5
	SALL4	57167	< 1e-07	< 1e-07	-2.5
	SERPINF1	5176	< 1e-07	< 1e-07	-2.5
	SGPP2	130367	< 1e-07	< 1e-07	-2.5
	SLC25A25	114789	< 1e-07	< 1e-07	-2.5
	SPATA4	132851	< 1e-07	< 1e-07	-2.5
	SPINLW1	57119	< 1e-07	< 1e-07	-2.5
	XPNPEP2	7512	< 1e-07	< 1e-07	-2.5
	ZNF826	664701	< 1e-07	< 1e-07	-2.5
	ATP4A	495	< 1e-07	< 1e-07	-2.5641
	BTNL8	79908	< 1e-07	< 1e-07	-2.5641
	C18orf34	374864	< 1e-07	< 1e-07	-2.5641
	C1orf168	199920	1e-07	2.65e-07	-2.5641
	C4orf47	441054	< 1e-07	< 1e-07	-2.5641
	C6orf141	135398	< 1e-07	< 1e-07	-2.5641
	C6orf165	154313	< 1e-07	< 1e-07	-2.5641
	CCDC110	256309	< 1e-07	< 1e-07	-2.5641
	CD38	952	4e-07	1.01e-06	-2.5641
	DACT1	51339	< 1e-07	< 1e-07	-2.5641
	DOK5	55816	< 1e-07	< 1e-07	-2.5641
	DYNLRB2	83657	< 1e-07	< 1e-07	-2.5641
	EYA2	2139	< 1e-07	< 1e-07	-2.5641
	FBLN2	2199	< 1e-07	< 1e-07	-2.5641
	FBLN5	10516	< 1e-07	< 1e-07	-2.5641
	FGF13	2258	< 1e-07	< 1e-07	-2.5641
	GARNL3	84253	< 1e-07	< 1e-07	-2.5641
	KIAA0754	643314	< 1e-07	< 1e-07	-2.5641
	LONRF3	79836	< 1e-07	< 1e-07	-2.5641
	LRGUK	136332	< 1e-07	< 1e-07	-2.5641
	OR2W3	343171	< 1e-07	< 1e-07	-2.5641
	PCDH9	5101	< 1e-07	< 1e-07	-2.5641
	PCLO	27445	< 1e-07	< 1e-07	-2.5641
	PLEKHH1	57475	< 1e-07	< 1e-07	-2.5641
	PTX3	5806	< 1e-07	< 1e-07	-2.5641
	SCML2	10389	< 1e-07	< 1e-07	-2.5641
	SESN3	143686	< 1e-07	< 1e-07	-2.5641
	SLC44A4	80736	2e-07	5.18e-07	-2.5641
	SMR3A	26952	< 1e-07	< 1e-07	-2.5641
	SNORD116-20	100033431	< 1e-07	< 1e-07	-2.5641
	SPATA13	221178	< 1e-07	< 1e-07	-2.5641
	TLE1	7088	< 1e-07	< 1e-07	-2.5641
	TMEM232	642987	< 1e-07	< 1e-07	-2.5641
	TNFAIP8L3	388121	< 1e-07	< 1e-07	-2.5641
	TTLL7	79739	< 1e-07	< 1e-07	-2.5641
	USP49	25862	< 1e-07	< 1e-07	-2.5641
	WNK2	65268	< 1e-07	< 1e-07	-2.5641
	ZFP36L2	678	< 1e-07	< 1e-07	-2.5641
	ACSM2A	123876	< 1e-07	< 1e-07	-2.63158
	C21orf29	54084	< 1e-07	< 1e-07	-2.63158
	C2orf73	129852	< 1e-07	< 1e-07	-2.63158
	DNALI1	7802	< 1e-07	< 1e-07	-2.63158
	EFHC2	80258	< 1e-07	< 1e-07	-2.63158
	FAM65C	140876	< 1e-07	< 1e-07	-2.63158
	GCET2	257144	< 1e-07	< 1e-07	-2.63158
	GCOM1	145781	< 1e-07	< 1e-07	-2.63158
	GPX3	2878	< 1e-07	< 1e-07	-2.63158
	HSPB8	26353	< 1e-07	< 1e-07	-2.63158
	KIF12	113220	< 1e-07	< 1e-07	-2.63158
	KIF6	221458	< 1e-07	< 1e-07	-2.63158
	MAN1A1	4121	< 1e-07	< 1e-07	-2.63158
	NHS	4810	< 1e-07	< 1e-07	-2.63158
	NUAK2	81788	< 1e-07	< 1e-07	-2.63158
	PIWIL2	55124	< 1e-07	< 1e-07	-2.63158
	PRDM16	63976	< 1e-07	< 1e-07	-2.63158
	PRKCQ	5588	< 1e-07	< 1e-07	-2.63158
	PRRX1	5396	< 1e-07	< 1e-07	-2.63158
	SGK494	124923	< 1e-07	< 1e-07	-2.63158
	SNAP91	9892	< 1e-07	< 1e-07	-2.63158
	SYT4	6860	< 1e-07	< 1e-07	-2.63158
	TMEM220	388335	< 1e-07	< 1e-07	-2.63158
	AK7	122481	< 1e-07	< 1e-07	-2.7027
	ANKRD37	353322	< 1e-07	< 1e-07	-2.7027
	ATF3	467	< 1e-07	2.65e-07	-2.7027
	BRSK2	9024	< 1e-07	< 1e-07	-2.7027
	C1orf192	257177	< 1e-07	< 1e-07	-2.7027
	C20orf26	26074	< 1e-07	< 1e-07	-2.7027
	C5orf4	10826	< 1e-07	< 1e-07	-2.7027
	C6orf118	168090	< 1e-07	< 1e-07	-2.7027
	C9orf24	84688	< 1e-07	< 1e-07	-2.7027
	CDKL1	8814	< 1e-07	< 1e-07	-2.7027
	CXCL12	6387	< 1e-07	< 1e-07	-2.7027
	DUSP1	1843	< 1e-07	< 1e-07	-2.7027
	GNAL	2774	< 1e-07	< 1e-07	-2.7027
	KCNMB2	10242	< 1e-07	< 1e-07	-2.7027
	KLK3	354	2e-06	4.7e-06	-2.7027
	LOC441177	441177	< 1e-07	< 1e-07	-2.7027
	LRRC2	79442	< 1e-07	< 1e-07	-2.7027
	MAOB	4129	< 1e-07	< 1e-07	-2.7027
	MAP1LC3C	440738	< 1e-07	< 1e-07	-2.7027
	PFKFB1	5207	< 1e-07	< 1e-07	-2.7027
	PRKG2	5593	< 1e-07	< 1e-07	-2.7027
	PTCH2	8643	< 1e-07	< 1e-07	-2.7027
	RCAN1	1827	< 1e-07	< 1e-07	-2.7027
	RDH12	145226	< 1e-07	< 1e-07	-2.7027
	RGS2	5997	< 1e-07	< 1e-07	-2.7027
	SGIP1	84251	< 1e-07	< 1e-07	-2.7027
	SLC25A33	84275	< 1e-07	< 1e-07	-2.7027
	SLC43A3	29015	< 1e-07	< 1e-07	-2.7027
	STX11	8676	< 1e-07	< 1e-07	-2.7027
	TEKT1	83659	< 1e-07	< 1e-07	-2.7027
	TIAM2	26230	< 1e-07	< 1e-07	-2.7027
	TOB1	10140	< 1e-07	< 1e-07	-2.7027
	TUB	7275	< 1e-07	< 1e-07	-2.7027
	AKAP12	9590	< 1e-07	< 1e-07	-2.77778
	ANKRD20A3	441425	< 1e-07	< 1e-07	-2.77778
	ANKRD20B	729171	< 1e-07	< 1e-07	-2.77778
	BARX2	8538	< 1e-07	< 1e-07	-2.77778
	C5orf49	134121	< 1e-07	< 1e-07	-2.77778
	CD36	948	< 1e-07	< 1e-07	-2.77778
	DNTT	1791	< 1e-07	< 1e-07	-2.77778
	FAM95B1	100133036	< 1e-07	< 1e-07	-2.77778
	FBLN7	129804	< 1e-07	< 1e-07	-2.77778
	FHL2	2274	< 1e-07	< 1e-07	-2.77778
	FREM2	341640	< 1e-07	< 1e-07	-2.77778
	GOLGA9P	283796	< 1e-07	< 1e-07	-2.77778
	IGF1	3479	< 1e-07	< 1e-07	-2.77778
	IL33	90865	< 1e-07	< 1e-07	-2.77778
	LOC339524	339524	< 1e-07	< 1e-07	-2.77778
	MEOX2	4223	< 1e-07	< 1e-07	-2.77778
	MT1A	4489	< 1e-07	< 1e-07	-2.77778
	PALM2	114299	< 1e-07	< 1e-07	-2.77778
	PDE10A	10846	< 1e-07	< 1e-07	-2.77778
	PFKFB2	5208	< 1e-07	< 1e-07	-2.77778
	PRELP	5549	< 1e-07	< 1e-07	-2.77778
	PRKX	5613	< 1e-07	< 1e-07	-2.77778
	SLC26A9	115019	< 1e-07	< 1e-07	-2.77778
	ST7OT1	93653	< 1e-07	< 1e-07	-2.77778
	STARD13	90627	< 1e-07	< 1e-07	-2.77778
	TMOD1	7111	< 1e-07	< 1e-07	-2.77778
	TSPAN2	10100	< 1e-07	< 1e-07	-2.77778
	TSPAN5	10098	< 1e-07	< 1e-07	-2.77778
	ACSL6	23305	< 1e-07	< 1e-07	-2.85714
	ARMC3	219681	< 1e-07	< 1e-07	-2.85714
	BBOX1	8424	< 1e-07	< 1e-07	-2.85714
	BCO2	83875	< 1e-07	< 1e-07	-2.85714
	C12orf69	440087	< 1e-07	< 1e-07	-2.85714
	CACNA2D1	781	< 1e-07	< 1e-07	-2.85714
	CBLC	23624	< 1e-07	< 1e-07	-2.85714
	CDH19	28513	< 1e-07	< 1e-07	-2.85714
	CORO2B	10391	< 1e-07	< 1e-07	-2.85714
	CPS1	1373	< 1e-07	< 1e-07	-2.85714
	CTH	1491	< 1e-07	< 1e-07	-2.85714
	CYP26B1	56603	< 1e-07	< 1e-07	-2.85714
	DACT2	168002	< 1e-07	< 1e-07	-2.85714
	EGR3	1960	< 1e-07	< 1e-07	-2.85714
	EML6	400954	< 1e-07	< 1e-07	-2.85714
	FGF11	2256	< 1e-07	< 1e-07	-2.85714
	FGF7	2252	< 1e-07	< 1e-07	-2.85714
	GPR132	29933	< 1e-07	< 1e-07	-2.85714
	GRIK2	2898	< 1e-07	< 1e-07	-2.85714
	KIAA2022	340533	< 1e-07	< 1e-07	-2.85714
	L3MBTL4	91133	< 1e-07	< 1e-07	-2.85714
	LPAR1	1902	< 1e-07	< 1e-07	-2.85714
	MAT1A	4143	< 1e-07	< 1e-07	-2.85714
	NTN1	9423	< 1e-07	< 1e-07	-2.85714
	OSR2	116039	< 1e-07	< 1e-07	-2.85714
	PAPPA2	60676	< 1e-07	< 1e-07	-2.85714
	PPM1L	151742	< 1e-07	< 1e-07	-2.85714
	SLC1A1	6505	< 1e-07	< 1e-07	-2.85714
	SNAI1	6615	< 1e-07	< 1e-07	-2.85714
	SORD	6652	< 1e-07	< 1e-07	-2.85714
	TMEM174	134288	< 1e-07	< 1e-07	-2.85714
	TUBA8	51807	< 1e-07	< 1e-07	-2.85714
	BCL11B	64919	< 1e-07	< 1e-07	-2.94118
	C14orf176	643382	< 1e-07	< 1e-07	-2.94118
	C1R	715	< 1e-07	< 1e-07	-2.94118
	CCBE1	147372	< 1e-07	< 1e-07	-2.94118
	CCDC85A	114800	< 1e-07	< 1e-07	-2.94118
	DOK6	220164	< 1e-07	< 1e-07	-2.94118
	DPY19L2P4	442523	< 1e-07	< 1e-07	-2.94118
	FAM190A	401145	< 1e-07	< 1e-07	-2.94118
	FGF10	2255	< 1e-07	< 1e-07	-2.94118
	FLRT2	23768	< 1e-07	< 1e-07	-2.94118
	GATM	2628	< 1e-07	< 1e-07	-2.94118
	GP5	2814	< 1e-07	< 1e-07	-2.94118
	GSTM3	2947	< 1e-07	< 1e-07	-2.94118
	HIF3A	64344	< 1e-07	< 1e-07	-2.94118
	HTRA3	94031	< 1e-07	< 1e-07	-2.94118
	IDO1	3620	< 1e-07	2.65e-07	-2.94118
	IER2	9592	< 1e-07	< 1e-07	-2.94118
	KCND2	3751	< 1e-07	< 1e-07	-2.94118
	NEXN	91624	< 1e-07	< 1e-07	-2.94118
	NUPR1	26471	< 1e-07	< 1e-07	-2.94118
	OLFM3	118427	< 1e-07	< 1e-07	-2.94118
	PAR5	8123	< 1e-07	< 1e-07	-2.94118
	PGM5	5239	< 1e-07	< 1e-07	-2.94118
	RGS17	26575	< 1e-07	< 1e-07	-2.94118
	RIMKLA	284716	< 1e-07	< 1e-07	-2.94118
	SNORD116-4	100033416	< 1e-07	< 1e-07	-2.94118
	SPAG5	10615	< 1e-07	< 1e-07	-2.94118
	TIMP4	7079	< 1e-07	< 1e-07	-2.94118
	TNS3	64759	< 1e-07	< 1e-07	-2.94118
	UNC13C	440279	< 1e-07	< 1e-07	-2.94118
	WDR87	83889	< 1e-07	< 1e-07	-2.94118
	WNT4	54361	< 1e-07	< 1e-07	-2.94118
	ADH1A	124	< 1e-07	< 1e-07	-3.0303
	ANGPTL5	253935	< 1e-07	< 1e-07	-3.0303
	CACNA1B	774	< 1e-07	< 1e-07	-3.0303
	CENPJ	55835	< 1e-07	< 1e-07	-3.0303
	CTGF	1490	< 1e-07	< 1e-07	-3.0303
	DNAH6	1768	< 1e-07	< 1e-07	-3.0303
	EBF4	57593	< 1e-07	< 1e-07	-3.0303
	EDARADD	128178	< 1e-07	< 1e-07	-3.0303
	EFHB	151651	< 1e-07	< 1e-07	-3.0303
	FBXO15	201456	< 1e-07	< 1e-07	-3.0303
	FMN2	56776	< 1e-07	< 1e-07	-3.0303
	GPR125	166647	< 1e-07	< 1e-07	-3.0303
	HEMGN	55363	< 1e-07	< 1e-07	-3.0303
	ID4	3400	< 1e-07	< 1e-07	-3.0303
	LRIG1	26018	< 1e-07	< 1e-07	-3.0303
	MLNR	2862	< 1e-07	< 1e-07	-3.0303
	NLRP2	55655	0.0002035	0.000379	-3.0303
	NPY5R	4889	< 1e-07	< 1e-07	-3.0303
	OPRK1	4986	< 1e-07	< 1e-07	-3.0303
	PLSCR4	57088	< 1e-07	< 1e-07	-3.0303
	PTGDS	5730	< 1e-07	< 1e-07	-3.0303
	ROPN1B	152015	< 1e-07	< 1e-07	-3.0303
	SLC16A2	6567	< 1e-07	< 1e-07	-3.0303
	TCF7L1	83439	< 1e-07	< 1e-07	-3.0303
	TFPI	7035	< 1e-07	< 1e-07	-3.0303
	TSPAN11	441631	< 1e-07	< 1e-07	-3.0303
	VEPH1	79674	< 1e-07	< 1e-07	-3.0303
	ABCA8	10351	< 1e-07	< 1e-07	-3.125
	ABCC4	10257	< 1e-07	< 1e-07	-3.125
	ACACB	32	< 1e-07	< 1e-07	-3.125
	AMBP	259	< 1e-07	< 1e-07	-3.125
	ANKK1	255239	< 1e-07	< 1e-07	-3.125
	BHLHE22	27319	< 1e-07	< 1e-07	-3.125
	BMPR1B	658	< 1e-07	< 1e-07	-3.125
	C10orf107	219621	< 1e-07	< 1e-07	-3.125
	C4orf31	79625	< 1e-07	< 1e-07	-3.125
	C5orf23	79614	< 1e-07	< 1e-07	-3.125
	CES1	1066	9e-07	2.19e-06	-3.125
	CLSTN2	64084	< 1e-07	< 1e-07	-3.125
	CNR2	1269	< 1e-07	< 1e-07	-3.125
	CXorf30	645090	< 1e-07	< 1e-07	-3.125
	DNAH7	56171	< 1e-07	< 1e-07	-3.125
	ERBB4	2066	< 1e-07	< 1e-07	-3.125
	ESRRG	2104	< 1e-07	< 1e-07	-3.125
	EYA4	2070	< 1e-07	< 1e-07	-3.125
	FHDC1	85462	< 1e-07	< 1e-07	-3.125
	FLJ35024	401491	< 1e-07	< 1e-07	-3.125
	GPR182	11318	< 1e-07	< 1e-07	-3.125
	HAND2	9464	< 1e-07	< 1e-07	-3.125
	IGSF9B	22997	< 1e-07	< 1e-07	-3.125
	ISM1	140862	< 1e-07	< 1e-07	-3.125
	LRRIQ1	84125	< 1e-07	< 1e-07	-3.125
	MYH11	4629	< 1e-07	< 1e-07	-3.125
	ODZ3	55714	< 1e-07	< 1e-07	-3.125
	PEG3	5178	< 1e-07	< 1e-07	-3.125
	PLA2G7	7941	< 1e-07	< 1e-07	-3.125
	RUNX1T1	862	< 1e-07	< 1e-07	-3.125
	SCNN1B	6338	< 1e-07	< 1e-07	-3.125
	SDPR	8436	< 1e-07	< 1e-07	-3.125
	SFRP4	6424	2.6e-06	6.02e-06	-3.125
	STEAP2	261729	< 1e-07	< 1e-07	-3.125
	TAC1	6863	< 1e-07	< 1e-07	-3.125
	TRIM58	25893	< 1e-07	< 1e-07	-3.125
	TRPM5	29850	< 1e-07	< 1e-07	-3.125
	TSNAXIP1	55815	< 1e-07	< 1e-07	-3.125
	ADM2	79924	< 1e-07	< 1e-07	-3.22581
	ARC	23237	< 1e-07	< 1e-07	-3.22581
	BTBD11	121551	< 1e-07	< 1e-07	-3.22581
	C14orf180	400258	< 1e-07	< 1e-07	-3.22581
	C14orf64	388011	< 1e-07	< 1e-07	-3.22581
	CYP7B1	9420	< 1e-07	< 1e-07	-3.22581
	DPY19L2	283417	< 1e-07	< 1e-07	-3.22581
	GAS1	2619	< 1e-07	< 1e-07	-3.22581
	GPR97	222487	< 1e-07	< 1e-07	-3.22581
	HSD11B2	3291	< 1e-07	< 1e-07	-3.22581
	IL7R	3575	< 1e-07	< 1e-07	-3.22581
	KATNAL2	83473	< 1e-07	< 1e-07	-3.22581
	LOC283174	283174	< 1e-07	< 1e-07	-3.22581
	PLD5	200150	< 1e-07	< 1e-07	-3.22581
	RFX4	5992	< 1e-07	< 1e-07	-3.22581
	SFRP1	6422	< 1e-07	< 1e-07	-3.22581
	SOX10	6663	< 1e-07	< 1e-07	-3.22581
	TNXB	7148	< 1e-07	< 1e-07	-3.22581
	WASF3	10810	< 1e-07	< 1e-07	-3.22581
	AIF1L	83543	< 1e-07	< 1e-07	-3.33333
	ALDH1A1	216	< 1e-07	< 1e-07	-3.33333
	C8orf79	57604	< 1e-07	< 1e-07	-3.33333
	CCBP2	1238	< 1e-07	< 1e-07	-3.33333
	CD300LG	146894	< 1e-07	< 1e-07	-3.33333
	COL25A1	84570	< 1e-07	< 1e-07	-3.33333
	COL27A1	85301	< 1e-07	< 1e-07	-3.33333
	CRYAB	1410	< 1e-07	< 1e-07	-3.33333
	ENPP1	5167	< 1e-07	< 1e-07	-3.33333
	FAM46B	115572	< 1e-07	< 1e-07	-3.33333
	FGL2	10875	< 1e-07	< 1e-07	-3.33333
	GBA3	57733	< 1e-07	< 1e-07	-3.33333
	IHH	3549	< 1e-07	< 1e-07	-3.33333
	IRS1	3667	< 1e-07	< 1e-07	-3.33333
	KCTD8	386617	< 1e-07	< 1e-07	-3.33333
	LOC401431	401431	< 1e-07	< 1e-07	-3.33333
	MAGEL2	54551	< 1e-07	< 1e-07	-3.33333
	MYOT	9499	< 1e-07	< 1e-07	-3.33333
	NOS1	4842	< 1e-07	< 1e-07	-3.33333
	PLP1	5354	5e-07	1.25e-06	-3.33333
	RGNEF	64283	< 1e-07	< 1e-07	-3.33333
	SPIRE2	84501	< 1e-07	< 1e-07	-3.33333
	TMEM119	338773	< 1e-07	< 1e-07	-3.33333
	UNC80	285175	< 1e-07	< 1e-07	-3.33333
	UTS2R	2837	< 1e-07	< 1e-07	-3.33333
	ANO5	203859	< 1e-07	< 1e-07	-3.44828
	BMP2	650	< 1e-07	< 1e-07	-3.44828
	C10orf79	80217	< 1e-07	< 1e-07	-3.44828
	C21orf88	114041	< 1e-07	< 1e-07	-3.44828
	C2orf39	92749	< 1e-07	< 1e-07	-3.44828
	CIB4	130106	< 1e-07	< 1e-07	-3.44828
	CNTNAP3	79937	< 1e-07	< 1e-07	-3.44828
	CR2	1380	2.6e-06	6.02e-06	-3.44828
	CXorf22	170063	< 1e-07	< 1e-07	-3.44828
	EPHA6	285220	< 1e-07	< 1e-07	-3.44828
	FLJ42875	440556	< 1e-07	< 1e-07	-3.44828
	KCNAB1	7881	< 1e-07	< 1e-07	-3.44828
	NR4A1	3164	< 1e-07	< 1e-07	-3.44828
	ODF3L1	161753	< 1e-07	< 1e-07	-3.44828
	PMP2	5375	< 1e-07	< 1e-07	-3.44828
	PRKG1	5592	< 1e-07	< 1e-07	-3.44828
	RGS16	6004	< 1e-07	< 1e-07	-3.44828
	SLC25A15	10166	< 1e-07	< 1e-07	-3.44828
[truncated: 435 more rows]

## Sheet: S4
	Table S4. MicroRNA and target-mRNA interactions obtained by the integrative analysis (TCGA database), comprising the miRNAs potentially regulated by DNA methylation.
	miRNA			Target mRNA			Target prediction					Integrative analysis		Mimic transfection
	miRNA	MIMATid	FC miRNA	Gene	Entrez ID	FC mRNA	miRWalk	miRanda	RNAhybrid	Targetscan	Experimentally validated*	r	P Value	FC#
	hsa-miR-146b-3p	MIMAT0004766	32.07	AR	367	-4.16667	yes	no	yes	yes	-	-0.381037	1.00637e-18	1.1272
	hsa-miR-146b-3p	MIMAT0004766	32.07	KIF1A	547	-4.34783	yes	no	yes	yes	-	-0.661458	3.21183e-64	1.09515
	hsa-miR-146b-3p	MIMAT0004766	32.07	AVPR1A	552	-8.33333	yes	yes	yes	yes	-	-0.481647	2.11216e-30	-1.04336
	hsa-miR-146b-3p	MIMAT0004766	32.07	BCL2	596	-3.57143	yes	no	yes	no	-	-0.687569	3.13809e-71	1.39066
	hsa-miR-146b-3p	MIMAT0004766	32.07	BMP8B	656	-2.17391	yes	no	yes	no	-	-0.471806	4.43283e-29	-1.00746
	hsa-miR-146b-3p	MIMAT0004766	32.07	ZFP36L2	678	-2.5641	yes	yes	yes	yes	-	-0.363186	4.9064e-17	1.1834
	hsa-miR-146b-3p	MIMAT0004766	32.07	MPPED2	744	-11.236	yes	yes	yes	yes	-	-0.718426	1.5565e-80	-1.52033
	hsa-miR-146b-3p	MIMAT0004766	32.07	CACNA1B	774	-3.0303	yes	yes	yes	yes	-	-0.406176	2.7715e-21	-1.1435
	hsa-miR-146b-3p	MIMAT0004766	32.07	CACNA1D	776	-2.17391	yes	no	yes	yes	-	-0.236088	9.2144e-08	-1.20192
	hsa-miR-146b-3p	MIMAT0004766	32.07	CACNB4	785	-2.08333	yes	no	yes	no	-	-0.71964	6.31497e-81	1.18943
	hsa-miR-146b-3p	MIMAT0004766	32.07	RUNX1T1	862	-3.125	yes	yes	yes	yes	-	-0.307923	1.92361e-12	-1.15193
	hsa-miR-146b-3p	MIMAT0004766	32.07	CHRNA4	1137	-7.69231	yes	no	yes	yes	-	-0.213749	1.41083e-06	-1.03101
	hsa-miR-146b-3p	MIMAT0004766	32.07	CHRNA7	1139	-2.27273	yes	no	yes	no	-	-0.626098	8.85744e-56	-1.13119
	hsa-miR-146b-3p	MIMAT0004766	32.07	CLCNKA	1187	-6.25	yes	yes	yes	yes	-	-0.735604	2.82141e-86	-1.21694
	hsa-miR-146b-3p	MIMAT0004766	32.07	CLCNKB	1188	-6.66667	yes	yes	yes	yes	-	-0.563773	2.74061e-43	1.75954
	hsa-miR-146b-3p	MIMAT0004766	32.07	ACKR2	1238	-3.33333	no	yes	yes	yes	-	-0.411024	8.38314e-22	-1.07221
	hsa-miR-146b-3p	MIMAT0004766	32.07	CNR2	1269	-3.125	yes	no	yes	no	-	-0.466528	2.17923e-28	1.08723
	hsa-miR-146b-3p	MIMAT0004766	32.07	CPS1	1373	-2.85714	yes	yes	yes	yes	weak evidence	-0.101652	0.0230133	-1.40458
	hsa-miR-146b-3p	MIMAT0004766	32.07	DIO2	1734	-4.34783	yes	no	yes	no	-	-0.547895	1.63172e-40	-1.28031
	hsa-miR-146b-3p	MIMAT0004766	32.07	DPP6	1804	-40	yes	no	yes	no	-	-0.600414	2.67931e-50	1.03619
	hsa-miR-146b-3p	MIMAT0004766	32.07	RCAN1	1827	-2.7027	yes	no	yes	no	-	-0.319298	2.58992e-13	1.00437
	hsa-miR-146b-3p	MIMAT0004766	32.07	LPAR1	1902	-2.85714	yes	no	yes	yes	-	-0.109932	0.0139145	1.09715
	hsa-miR-146b-3p	MIMAT0004766	32.07	EPHB1	2047	-5.88235	yes	no	yes	no	-	-0.315456	5.14745e-13	1.1398
	hsa-miR-146b-3p	MIMAT0004766	32.07	EYA4	2070	-3.125	no	yes	yes	yes	-	-0.100862	0.0241044	-1.38247
	hsa-miR-146b-3p	MIMAT0004766	32.07	EFEMP1	2202	-5	yes	no	yes	no	-	-0.22896	2.26937e-07	1.72994
	hsa-miR-146b-3p	MIMAT0004766	32.07	FGF11	2256	-2.85714	yes	no	yes	yes	-	-0.541812	1.72577e-39	1.05253
	hsa-miR-146b-3p	MIMAT0004766	32.07	FOXJ1	2302	-11.236	yes	no	yes	yes	-	-0.442726	2.04826e-25	-1.0143
	hsa-miR-146b-3p	MIMAT0004766	32.07	GABRB3	2562	-4.7619	yes	no	yes	no	-	-0.491903	7.955e-32	1.0781
	hsa-miR-146b-3p	MIMAT0004766	32.07	GFRA1	2674	-10	yes	yes	yes	yes	-	-0.216948	9.71126e-07	1.17523
	hsa-miR-146b-3p	MIMAT0004766	32.07	GHR	2690	-3.84615	yes	no	yes	no	-	-0.627563	4.16179e-56	-1.23765
	hsa-miR-146b-3p	MIMAT0004766	32.07	GLDC	2731	-10.989	yes	no	yes	yes	-	-0.604469	3.94137e-51	-1.76377
	hsa-miR-146b-3p	MIMAT0004766	32.07	GLI3	2737	-2.17391	yes	no	yes	yes	-	-0.359743	1.01026e-16	-1.44479
	hsa-miR-146b-3p	MIMAT0004766	32.07	GLUL	2752	-2.08333	no	yes	yes	yes	-	-0.311341	1.06264e-12	1.11542
	hsa-miR-146b-3p	MIMAT0004766	32.07	GRIK2	2898	-2.85714	yes	yes	yes	yes	-	-0.309115	1.56543e-12	-1.0353
	hsa-miR-146b-3p	MIMAT0004766	32.07	GRIK4	2900	-6.25	yes	no	yes	no	-	-0.495042	2.85134e-32	1.01812
	hsa-miR-146b-3p	MIMAT0004766	32.07	GSTM3	2947	-2.94118	no	yes	yes	yes	-	-0.629881	1.24855e-56	1.09139
	hsa-miR-146b-3p	MIMAT0004766	32.07	HLF	3131	-4.54545	yes	no	yes	yes	-	-0.557286	3.88588e-42	1.61094
	hsa-miR-146b-3p	MIMAT0004766	32.07	HSD11B2	3291	-3.22581	yes	no	yes	no	-	-0.474665	1.84976e-29	-1.26527
	hsa-miR-146b-3p	MIMAT0004766	32.07	CYR61	3491	-3.57143	yes	no	yes	yes	-	-0.272912	5.45578e-10	2.45559
	hsa-miR-146b-3p	MIMAT0004766	32.07	IHH	3549	-3.33333	yes	no	yes	no	-	-0.273501	4.9926e-10	-1.40843
	hsa-miR-146b-3p	MIMAT0004766	32.07	INHBC	3626	-2.17391	yes	no	yes	yes	-	-0.54825	1.41987e-40	1.04855
	hsa-miR-146b-3p	MIMAT0004766	32.07	IRS1	3667	-3.33333	yes	no	yes	yes	-	-0.527076	4.29906e-37	1.49722
	hsa-miR-146b-3p	MIMAT0004766	32.07	KCNA1	3736	-21.7391	yes	yes	yes	yes	-	-0.280387	1.74317e-10	1.04301
	hsa-miR-146b-3p	MIMAT0004766	32.07	KCNA2	3737	-3.57143	yes	yes	yes	yes	-	-0.547363	2.00941e-40	-1.21581
	hsa-miR-146b-3p	MIMAT0004766	32.07	KCNK2	3776	-8.33333	yes	no	yes	yes	-	-0.489619	1.66729e-31	1.47223
	hsa-miR-146b-3p	MIMAT0004766	32.07	KIT	3815	-9.09091	yes	no	yes	no	-	-0.611965	1.06006e-52	-1.09923
	hsa-miR-146b-3p	MIMAT0004766	32.07	LMX1B	4010	-4.16667	yes	yes	yes	yes	-	-0.522826	2.00902e-36	1.24312
	hsa-miR-146b-3p	MIMAT0004766	32.07	MAT1A	4143	-2.85714	yes	yes	yes	yes	-	-0.304011	3.75911e-12	-1.11876
	hsa-miR-146b-3p	MIMAT0004766	32.07	MLLT3	4300	-2.04082	yes	no	yes	no	-	-0.529082	2.06037e-37	1.20803
	hsa-miR-146b-3p	MIMAT0004766	32.07	NCAM1	4684	-6.66667	yes	yes	yes	yes	-	-0.619281	2.82837e-54	-1.17112
	hsa-miR-146b-3p	MIMAT0004766	32.07	NFATC1	4772	-2.12766	yes	no	yes	yes	-	-0.287794	5.43843e-11	-1.14748
	hsa-miR-146b-3p	MIMAT0004766	32.07	NHS	4810	-2.63158	yes	no	yes	yes	-	-0.335205	1.35478e-14	1.15492
	hsa-miR-146b-3p	MIMAT0004766	32.07	NOS1	4842	-3.33333	yes	no	yes	yes	-	-0.324327	1.03819e-13	1.02807
	hsa-miR-146b-3p	MIMAT0004766	32.07	NPR3	4883	-3.7037	yes	no	yes	no	-	-0.45789	2.782e-27	1.08862
	hsa-miR-146b-3p	MIMAT0004766	32.07	ROR2	4920	-5	yes	no	yes	no	-	-0.303843	3.86808e-12	1.28783
	hsa-miR-146b-3p	MIMAT0004766	32.07	TNFRSF11B	4982	-7.14286	yes	no	yes	no	-	-0.472551	3.53346e-29	1.4462
	hsa-miR-146b-3p	MIMAT0004766	32.07	P2RX5	5026	-2.08333	yes	no	yes	yes	-	-0.0999631	0.0254009	1.11213
	hsa-miR-146b-3p	MIMAT0004766	32.07	PCSK6	5046	-3.84615	yes	no	yes	no	-	-0.403446	5.38831e-21	1.66549
	hsa-miR-146b-3p	MIMAT0004766	32.07	PAX1	5075	-10.2041	yes	no	yes	no	-	-0.608741	5.07936e-52	1.20178
	hsa-miR-146b-3p	MIMAT0004766	32.07	ENPP1	5167	-3.33333	yes	no	yes	no	-	-0.152029	0.000647706	1.10624
	hsa-miR-146b-3p	MIMAT0004766	32.07	PFKFB2	5208	-2.77778	yes	no	yes	no	-	-0.604402	4.06938e-51	-1.54921
	hsa-miR-146b-3p	MIMAT0004766	32.07	PPP1R1A	5502	-2.17391	yes	no	yes	yes	-	-0.344889	2.06306e-15	-1.05341
	hsa-miR-146b-3p	MIMAT0004766	32.07	PKIA	5569	-2.32558	yes	yes	yes	yes	-	-0.133932	0.00269233	-1.39794
	hsa-miR-146b-3p	MIMAT0004766	32.07	PRKCA	5578	-2.38095	yes	no	yes	no	-	-0.430595	5.48062e-24	1.29535
	hsa-miR-146b-3p	MIMAT0004766	32.07	PRKCQ	5588	-2.63158	yes	no	yes	yes	-	-0.527881	3.20238e-37	-1.02729
	hsa-miR-146b-3p	MIMAT0004766	32.07	MAPK4	5596	-17.5439	yes	no	yes	no	-	-0.751104	7.4139e-92	1.48363
	hsa-miR-146b-3p	MIMAT0004766	32.07	PRKX	5613	-2.77778	yes	no	yes	no	-	-0.12128	0.0066247	1.06703
	hsa-miR-146b-3p	MIMAT0004766	32.07	PROX1	5629	-6.25	yes	yes	yes	yes	-	-0.348962	9.16656e-16	1.0324
	hsa-miR-146b-3p	MIMAT0004766	32.07	MASP1	5648	-8.33333	yes	no	yes	no	-	-0.36133	7.24932e-17	-1.40007
	hsa-miR-146b-3p	MIMAT0004766	32.07	PYY	5697	-4	yes	no	yes	no	-	-0.428949	8.47447e-24	1.06076
	hsa-miR-146b-3p	MIMAT0004766	32.07	RAP1GAP	5909	-4	yes	no	yes	yes	-	-0.611089	1.62534e-52	1.32198
	hsa-miR-146b-3p	MIMAT0004766	32.07	PRPH2	5961	-2.08333	yes	no	yes	no	-	-0.144892	0.00115842	-1.40231
	hsa-miR-146b-3p	MIMAT0004766	32.07	RGS16	6004	-3.44828	yes	no	yes	yes	-	-0.573476	4.64416e-45	1.05326
	hsa-miR-146b-3p	MIMAT0004766	32.07	SFTPC	6440	-4.34783	yes	no	yes	no	-	-0.734811	5.31057e-86	-1.06276
	hsa-miR-146b-3p	MIMAT0004766	32.07	ST8SIA1	6489	-2.43902	yes	yes	yes	yes	-	-0.224943	3.72354e-07	-1.06648
	hsa-miR-146b-3p	MIMAT0004766	32.07	SLC1A2	6506	-2.43902	yes	yes	yes	yes	-	-0.55878	2.12061e-42	-1.60232
	hsa-miR-146b-3p	MIMAT0004766	32.07	SLC5A5	6528	-62.5	yes	yes	yes	yes	-	-0.337084	9.45175e-15	-1.17501
	hsa-miR-146b-3p	MIMAT0004766	32.07	SLC6A3	6531	-6.25	yes	no	yes	yes	-	-0.356401	2.01954e-16	1.15719
	hsa-miR-146b-3p	MIMAT0004766	32.07	SNAI1	6615	-2.85714	yes	no	yes	no	-	-0.328956	4.40784e-14	-1.0374
	hsa-miR-146b-3p	MIMAT0004766	32.07	SORD	6652	-2.85714	yes	no	yes	yes	-	-0.251985	1.11069e-08	1.15466
	hsa-miR-146b-3p	MIMAT0004766	32.07	SRF	6722	-2.22222	yes	yes	yes	yes	-	-0.262165	2.65009e-09	-1.25022
	hsa-miR-146b-3p	MIMAT0004766	32.07	SYN2	6854	-2.22222	yes	no	yes	yes	-	-0.239847	5.66178e-08	1.05165
	hsa-miR-146b-3p	MIMAT0004766	32.07	TNS1	7145	-2.04082	yes	no	yes	no	-	-0.384093	5.04936e-19	-1.03649
	hsa-miR-146b-3p	MIMAT0004766	32.07	TPO	7173	-27.7778	yes	yes	yes	yes	-	-0.692586	1.15855e-72	1.39521
	hsa-miR-146b-3p	MIMAT0004766	32.07	UPK3A	7380	-9.09091	yes	yes	yes	yes	-	-0.362769	5.3575e-17	1.11066
	hsa-miR-146b-3p	MIMAT0004766	32.07	WFS1	7466	-2.22222	yes	no	yes	no	-	-0.750645	1.09902e-91	-1.12338
	hsa-miR-146b-3p	MIMAT0004766	32.07	WNT11	7481	-6.66667	yes	no	yes	no	-	-0.451981	1.52422e-26	-1.70248
	hsa-miR-146b-3p	MIMAT0004766	32.07	ZBTB16	7704	-3.7037	yes	no	yes	no	-	-0.285154	8.26908e-11	1.27057
	hsa-miR-146b-3p	MIMAT0004766	32.07	KCNAB1	7881	-3.44828	yes	no	yes	no	-	-0.463544	5.29623e-28	-1.01785
	hsa-miR-146b-3p	MIMAT0004766	32.07	CLTCL1	8218	-2.04082	yes	no	yes	no	-	-0.374307	4.48233e-18	1.3618
	hsa-miR-146b-3p	MIMAT0004766	32.07	IRS4	8471	-7.69231	yes	no	yes	yes	-	-0.470842	5.94201e-29	-1.19008
	hsa-miR-146b-3p	MIMAT0004766	32.07	CILP	8483	-2.17391	yes	no	yes	yes	-	-0.338753	6.85096e-15	1.15898
	hsa-miR-146b-3p	MIMAT0004766	32.07	CDC14B	8555	-2.12766	yes	no	yes	yes	-	-0.525362	8.02708e-37	1.13121
	hsa-miR-146b-3p	MIMAT0004766	32.07	RGS9	8787	-2.04082	yes	no	yes	no	-	-0.345281	1.9091e-15	-1.28732
	hsa-miR-146b-3p	MIMAT0004766	32.07	HAP1	9001	-6.66667	no	yes	yes	yes	-	-0.715668	1.18613e-79	-1.0385
	hsa-miR-146b-3p	MIMAT0004766	32.07	BRSK2	9024	-2.7027	yes	no	yes	no	-	-0.510142	1.76126e-34	1.35532
	hsa-miR-146b-3p	MIMAT0004766	32.07	DLGAP2	9228	-4.34783	yes	yes	yes	yes	-	-0.112246	0.0120204	-1.00524
	hsa-miR-146b-3p	MIMAT0004766	32.07	GPR37L1	9283	-2.5	no	yes	yes	yes	-	-0.445624	9.15724e-26	-1.34563
	hsa-miR-146b-3p	MIMAT0004766	32.07	NTN1	9423	-2.85714	yes	yes	yes	yes	-	-0.214862	1.23964e-06	1.13332
	hsa-miR-146b-3p	MIMAT0004766	32.07	STXBP5L	9515	-18.5185	yes	yes	yes	yes	-	-0.641358	2.76066e-59	-1.09867
	hsa-miR-146b-3p	MIMAT0004766	32.07	IER2	9592	-2.94118	yes	no	yes	no	-	-0.41579	2.53867e-22	-1.07061
	hsa-miR-146b-3p	MIMAT0004766	32.07	WSCD2	9671	-35.7143	yes	yes	yes	yes	-	-0.629012	1.96237e-56	-1.37649
	hsa-miR-146b-3p	MIMAT0004766	32.07	HDAC4	9759	-2.32558	yes	no	yes	yes	-	-0.54692	2.38894e-40	1.34334
	hsa-miR-146b-3p	MIMAT0004766	32.07	ELMO1	9844	-5.26316	yes	no	yes	no	-	-0.706531	8.3672e-77	1.59198
	hsa-miR-146b-3p	MIMAT0004766	32.07	MAFB	9935	-3.7037	yes	no	yes	yes	-	-0.467853	1.46495e-28	1.27614
	hsa-miR-146b-3p	MIMAT0004766	32.07	TSPAN5	10098	-2.77778	yes	no	yes	no	-	-0.341313	4.16542e-15	1.25297
	hsa-miR-146b-3p	MIMAT0004766	32.07	SLC25A15	10166	-3.44828	yes	no	yes	no	-	-0.731231	8.99903e-85	1.09351
	hsa-miR-146b-3p	MIMAT0004766	32.07	KCNMB2	10242	-2.7027	no	yes	yes	yes	-	-0.471595	4.72729e-29	1.05665
	hsa-miR-146b-3p	MIMAT0004766	32.07	B3GALT5	10317	-3.57143	no	yes	yes	yes	-	-0.223447	4.46707e-07	1.18429
	hsa-miR-146b-3p	MIMAT0004766	32.07	CDC42EP2	10435	-2.08333	yes	yes	yes	yes	-	-0.301091	6.15853e-12	1.28022
	hsa-miR-146b-3p	MIMAT0004766	32.07	WASF3	10810	-3.22581	no	yes	yes	yes	-	-0.609567	3.40551e-52	1.26982
	hsa-miR-146b-3p	MIMAT0004766	32.07	PDE10A	10846	-2.77778	no	yes	yes	yes	-	-0.325336	8.62423e-14	-1.10994
	hsa-miR-146b-3p	MIMAT0004766	32.07	GPR83	10888	-4.54545	yes	no	yes	no	-	-0.358153	1.40611e-16	1.12092
	hsa-miR-146b-3p	MIMAT0004766	32.07	PPARGC1A	10891	-7.14286	yes	no	yes	no	-	-0.690078	6.07789e-72	1.17076
	hsa-miR-146b-3p	MIMAT0004766	32.07	TPPP	11076	-5.55556	yes	yes	yes	yes	-	-0.496461	1.78712e-32	-1.15223
	hsa-miR-146b-3p	MIMAT0004766	32.07	ADAMTS5	11096	-2.22222	yes	yes	yes	yes	-	-0.517212	1.48937e-35	1.07909
	hsa-miR-146b-3p	MIMAT0004766	32.07	AAK1	22848	-2.17391	yes	no	yes	no	-	-0.627023	5.50019e-56	-1.4407
	hsa-miR-146b-3p	MIMAT0004766	32.07	NLGN1	22871	-4.7619	yes	no	yes	no	-	-0.289572	4.09065e-11	-1.12043
	hsa-miR-146b-3p	MIMAT0004766	32.07	FAM189A1	23359	-6.66667	yes	yes	yes	yes	-	-0.457521	3.09723e-27	-1.07233
	hsa-miR-146b-3p	MIMAT0004766	32.07	NCS1	23413	-2.12766	yes	yes	yes	yes	-	-0.405904	2.96255e-21	-1.12921
	hsa-miR-146b-3p	MIMAT0004766	32.07	GRIP1	23426	-2.08333	yes	no	yes	yes	-	-0.279072	2.13583e-10	1.21727
	hsa-miR-146b-3p	MIMAT0004766	32.07	MAPK8IP2	23542	-2.17391	yes	no	yes	no	-	-0.204304	4.1124e-06	1.24723
	hsa-miR-146b-3p	MIMAT0004766	32.07	LMOD1	25802	-6.66667	yes	no	yes	no	-	-0.48502	7.27392e-31	-1.12679
	hsa-miR-146b-3p	MIMAT0004766	32.07	USP49	25862	-2.5641	yes	no	yes	yes	-	-0.429465	7.3937e-24	-1.53539
	hsa-miR-146b-3p	MIMAT0004766	32.07	TRIM58	25893	-3.125	yes	yes	yes	yes	-	-0.617501	6.89086e-54	1.37523
	hsa-miR-146b-3p	MIMAT0004766	32.07	SETBP1	26040	-2.17391	yes	no	yes	yes	-	-0.293168	2.28566e-11	-1.85389
	hsa-miR-146b-3p	MIMAT0004766	32.07	LRRTM2	26045	-2.17391	yes	no	yes	yes	-	-0.464821	3.62509e-28	-1.12731
	hsa-miR-146b-3p	MIMAT0004766	32.07	CNTNAP2	26047	-2.5	yes	yes	yes	yes	-	-0.591049	2.01989e-48	-1.03366
	hsa-miR-146b-3p	MIMAT0004766	32.07	PPP1R16B	26051	-2.12766	yes	no	yes	yes	-	-0.118358	0.00806688	1.15244
	hsa-miR-146b-3p	MIMAT0004766	32.07	HSPB8	26353	-2.63158	yes	no	yes	no	-	-0.512991	6.55475e-35	1.06102
	hsa-miR-146b-3p	MIMAT0004766	32.07	CNNM1	26507	-2.08333	yes	no	yes	yes	-	-0.51207	9.03363e-35	1.089
	hsa-miR-146b-3p	MIMAT0004766	32.07	PDLIM3	27295	-5.26316	yes	no	yes	no	-	-0.562746	4.18667e-43	1.29375
	hsa-miR-146b-3p	MIMAT0004766	32.07	PCDH11X	27328	-6.25	yes	no	yes	yes	-	-0.236763	8.44838e-08	-1.10934
	hsa-miR-146b-3p	MIMAT0004766	32.07	PCLO	27445	-2.5641	no	yes	yes	yes	-	-0.577373	8.68844e-46	1.23113
	hsa-miR-146b-3p	MIMAT0004766	32.07	KLF15	28999	-2.5	yes	no	yes	yes	-	-0.474399	2.00724e-29	-1.59479
	hsa-miR-146b-3p	MIMAT0004766	32.07	TFCP2L1	29842	-14.4928	yes	yes	yes	yes	-	-0.702124	1.80962e-75	1.04878
	hsa-miR-146b-3p	MIMAT0004766	32.07	GPR132	29933	-2.85714	yes	yes	yes	yes	-	-0.247116	2.1571e-08	-1.23823
	hsa-miR-146b-3p	MIMAT0004766	32.07	PNMA3	29944	-2.17391	yes	yes	yes	yes	-	-0.165899	0.000194403	1.10098
	hsa-miR-146b-3p	MIMAT0004766	32.07	KCNIP3	30818	-2.5	yes	no	yes	no	-	-0.621511	9.19584e-55	1.50721
	hsa-miR-146b-3p	MIMAT0004766	32.07	GALNT9	50614	-3.84615	no	yes	yes	yes	-	-0.189657	1.96315e-05	-1.33864
	hsa-miR-146b-3p	MIMAT0004766	32.07	PDE11A	50940	-5.26316	yes	no	yes	no	-	-0.559745	1.43215e-42	-1.0501
	hsa-miR-146b-3p	MIMAT0004766	32.07	DACT1	51339	-2.5641	no	no	yes	yes	-	-0.443421	1.68981e-25	-1.08467
	hsa-miR-146b-3p	MIMAT0004766	32.07	LRP1B	53353	-47.619	yes	yes	yes	yes	-	-0.646483	1.6534e-60	-1.32978
	hsa-miR-146b-3p	MIMAT0004766	32.07	ADAM22	53616	-5.55556	yes	no	yes	yes	-	-0.637908	1.78256e-58	-1.27082
	hsa-miR-146b-3p	MIMAT0004766	32.07	TSPEAR	54084	-2.63158	yes	no	yes	no	-	-0.245448	2.6989e-08	1.28153
	hsa-miR-146b-3p	MIMAT0004766	32.07	WNT4	54361	-2.94118	yes	no	yes	no	-	-0.6833	4.93243e-70	-1.13358
	hsa-miR-146b-3p	MIMAT0004766	32.07	SDK2	54549	-3.7037	yes	no	yes	no	-	-0.611218	1.52626e-52	-1.03904
	hsa-miR-146b-3p	MIMAT0004766	32.07	FAM46C	54855	-2.27273	yes	no	yes	yes	-	-0.301591	5.66123e-12	1.12896
	hsa-miR-146b-3p	MIMAT0004766	32.07	CASZ1	54897	-2.04082	yes	no	yes	no	-	-0.31534	5.25436e-13	-1.5973
	hsa-miR-146b-3p	MIMAT0004766	32.07	SLC6A15	55117	-10.101	no	yes	yes	yes	-	-0.30994	1.35658e-12	-1.5526
	hsa-miR-146b-3p	MIMAT0004766	32.07	TNFRSF19	55504	-2.08333	yes	yes	yes	yes	-	-0.445311	9.99425e-26	1.05762
	hsa-miR-146b-3p	MIMAT0004766	32.07	KLK15	55554	-5	yes	no	yes	yes	-	-0.54077	2.57186e-39	-1.06401
	hsa-miR-146b-3p	MIMAT0004766	32.07	FERMT1	55612	-4	yes	no	yes	no	-	-0.575712	1.78015e-45	1.68143
	hsa-miR-146b-3p	MIMAT0004766	32.07	OGDHL	55753	-5.26316	no	yes	yes	yes	-	-0.625172	1.42532e-55	-1.24704
	hsa-miR-146b-3p	MIMAT0004766	32.07	SCN3B	55800	-2.38095	no	yes	yes	yes	-	-0.179686	5.32733e-05	1.28924
	hsa-miR-146b-3p	MIMAT0004766	32.07	KLHL4	56062	-5.55556	yes	no	yes	yes	-	-0.296545	1.31328e-11	-1.72119
	hsa-miR-146b-3p	MIMAT0004766	32.07	AGPAT4	56895	-3.84615	yes	yes	yes	yes	-	-0.502172	2.66503e-33	-1.41632
	hsa-miR-146b-3p	MIMAT0004766	32.07	WDR93	56964	-2.08333	yes	no	yes	no	-	-0.43366	2.41894e-24	1.0116
	hsa-miR-146b-3p	MIMAT0004766	32.07	STOX2	56977	-2.27273	yes	no	yes	no	-	-0.372127	7.21787e-18	1.15405
	hsa-miR-146b-3p	MIMAT0004766	32.07	PLEKHH1	57475	-2.5641	yes	no	yes	no	-	-0.464196	4.36443e-28	-1.0821
	hsa-miR-146b-3p	MIMAT0004766	32.07	KCTD16	57528	-10	yes	no	yes	no	-	-0.138409	0.00192148	1.1849
	hsa-miR-146b-3p	MIMAT0004766	32.07	EBF4	57593	-3.0303	yes	no	yes	no	-	-0.698598	2.03146e-74	-1.10702
	hsa-miR-146b-3p	MIMAT0004766	32.07	KIAA1456	57604	-3.33333	yes	no	yes	no	-	-0.53738	9.33632e-39	1.84949
	hsa-miR-146b-3p	MIMAT0004766	32.07	FAM234B	57613	-2.38095	yes	no	yes	yes	-	-0.688566	1.63806e-71	-2.41159
	hsa-miR-146b-3p	MIMAT0004766	32.07	CCDC146	57639	-3.7037	yes	no	yes	no	-	-0.627596	4.09076e-56	-1.12402
	hsa-miR-146b-3p	MIMAT0004766	32.07	KIAA1614	57710	-2.04082	no	yes	yes	yes	-	-0.620122	1.85407e-54	-1.04986
	hsa-miR-146b-3p	MIMAT0004766	32.07	TP53INP2	58476	-2.22222	yes	yes	yes	yes	-	-0.672096	5.4646e-67	1.60429
	hsa-miR-146b-3p	MIMAT0004766	32.07	PRDM16	63976	-2.63158	yes	no	yes	no	-	-0.401897	7.83561e-21	1.30439
	hsa-miR-146b-3p	MIMAT0004766	32.07	CLSTN2	64084	-3.125	yes	yes	yes	yes	-	-0.223228	4.58775e-07	1.1046
	hsa-miR-146b-3p	MIMAT0004766	32.07	SMOC1	64093	-2.43902	yes	no	yes	no	-	-0.150524	0.000733762	-1.14502
	hsa-miR-146b-3p	MIMAT0004766	32.07	SMOC2	64094	-7.69231	yes	no	yes	yes	-	-0.263431	2.20765e-09	1.10546
	hsa-miR-146b-3p	MIMAT0004766	32.07	ARHGEF28	64283	-3.33333	yes	no	yes	yes	-	-0.513401	5.68044e-35	-1.19452
	hsa-miR-146b-3p	MIMAT0004766	32.07	HIF3A	64344	-2.94118	yes	no	yes	no	-	-0.392123	7.95964e-20	-1.20675
	hsa-miR-146b-3p	MIMAT0004766	32.07	TMPRSS3	64699	-5.55556	yes	no	yes	no	-	-0.25667	5.78766e-09	-1.42302
	hsa-miR-146b-3p	MIMAT0004766	32.07	TNS3	64759	-2.94118	yes	no	yes	no	-	-0.429049	8.25529e-24	1.64729
	hsa-miR-146b-3p	MIMAT0004766	32.07	WNK2	65268	-2.5641	yes	no	yes	yes	-	-0.310547	1.22057e-12	-1.01356
	hsa-miR-146b-3p	MIMAT0004766	32.07	LRRC2	79442	-2.7027	yes	no	yes	no	-	-0.498126	1.02977e-32	1.14548
	hsa-miR-146b-3p	MIMAT0004766	32.07	VEPH1	79674	-3.0303	yes	no	yes	no	-	-0.5531	2.08611e-41	-1.22922
	hsa-miR-146b-3p	MIMAT0004766	32.07	CLMN	79789	-4	yes	yes	yes	yes	-	-0.563774	2.73984e-43	-1.37306
	hsa-miR-146b-3p	MIMAT0004766	32.07	MOB3B	79817	-2.43902	yes	no	yes	no	-	-0.514127	4.40824e-35	1.33298
	hsa-miR-146b-3p	MIMAT0004766	32.07	ADM2	79924	-3.22581	yes	no	yes	yes	-	-0.645901	2.28154e-60	-1.02732
	hsa-miR-146b-3p	MIMAT0004766	32.07	CNTNAP3	79937	-3.44828	yes	no	yes	yes	-	-0.588305	6.97682e-48	-1.28662
	hsa-miR-146b-3p	MIMAT0004766	32.07	SEMA6D	80031	-2.08333	yes	no	yes	no	-	-0.395531	3.57785e-20	1.05087
	hsa-miR-146b-3p	MIMAT0004766	32.07	FRAS1	80144	-3.84615	yes	yes	yes	yes	-	-0.133557	0.00276833	-1.70137
	hsa-miR-146b-3p	MIMAT0004766	32.07	ASXL3	80816	-10.101	yes	no	yes	no	-	-0.548046	1.53785e-40	-1.0487
	hsa-miR-146b-3p	MIMAT0004766	32.07	AIF1L	83543	-3.33333	yes	no	yes	yes	-	-0.231267	1.70068e-07	1.08721
	hsa-miR-146b-3p	MIMAT0004766	32.07	AKR1E2	83592	-3.7037	yes	no	yes	yes	-	-0.487248	3.57335e-31	-1.09947
	hsa-miR-146b-3p	MIMAT0004766	32.07	FAM167A	83648	-6.66667	yes	yes	yes	yes	-	-0.64115	3.09122e-59	-1.2592
	hsa-miR-146b-3p	MIMAT0004766	32.07	USP44	84101	-2.17391	yes	no	yes	no	-	-0.477395	7.96668e-30	-1.2324
	hsa-miR-146b-3p	MIMAT0004766	32.07	ANTXR1	84168	-2.27273	yes	no	yes	no	-	-0.321967	1.59753e-13	-1.06942
	hsa-miR-146b-3p	MIMAT0004766	32.07	TMEM164	84187	-2.04082	yes	yes	yes	yes	-	-0.799943	1.57049e-112	-1.6243
	hsa-miR-146b-3p	MIMAT0004766	32.07	SGIP1	84251	-2.7027	yes	yes	yes	yes	-	-0.234022	1.20013e-07	-1.40481
	hsa-miR-146b-3p	MIMAT0004766	32.07	CGNL1	84952	-2.5	yes	no	yes	no	-	-0.48171	2.07081e-30	-1.31301
	hsa-miR-146b-3p	MIMAT0004766	32.07	RGS8	85397	-12.1951	yes	no	yes	yes	-	-0.566335	9.45944e-44	-1.16081
	hsa-miR-146b-3p	MIMAT0004766	32.07	FHDC1	85462	-3.125	yes	no	yes	yes	-	-0.235389	1.00794e-07	-1.72297
	hsa-miR-146b-3p	MIMAT0004766	32.07	COL23A1	91522	-7.69231	yes	no	yes	no	-	-0.43042	5.74227e-24	-1.10296
	hsa-miR-146b-3p	MIMAT0004766	32.07	TTYH2	94015	-2.17391	yes	yes	yes	yes	-	-0.475168	1.58447e-29	-1.24073
	hsa-miR-146b-3p	MIMAT0004766	32.07	PALM2	114299	-2.77778	no	yes	yes	yes	-	-0.543094	1.05387e-39	-1.01015
	hsa-miR-146b-3p	MIMAT0004766	32.07	SLC25A25	114789	-2.5	yes	no	yes	no	-	-0.299088	8.61181e-12	-1.03845
	hsa-miR-146b-3p	MIMAT0004766	32.07	TMEM132B	114795	-2.43902	yes	no	yes	no	-	-0.297788	1.06903e-11	-1.09434
	hsa-miR-146b-3p	MIMAT0004766	32.07	SORCS1	114815	-2.43902	yes	no	yes	yes	-	-0.359779	1.00263e-16	-1.48399
	hsa-miR-146b-3p	MIMAT0004766	32.07	FAM46B	115572	-3.33333	no	yes	yes	yes	-	-0.435504	1.47282e-24	1.00237
	hsa-miR-146b-3p	MIMAT0004766	32.07	BTBD11	121551	-3.22581	yes	yes	yes	yes	-	-0.641138	3.11171e-59	1.05356
	hsa-miR-146b-3p	MIMAT0004766	32.07	KIF19	124602	-9.09091	yes	no	yes	yes	-	-0.578952	4.37631e-46	-1.64376
	hsa-miR-146b-3p	MIMAT0004766	32.07	B4GALNT2	124872	-7.69231	yes	no	yes	yes	-	-0.336156	1.12941e-14	-1.43822
	hsa-miR-146b-3p	MIMAT0004766	32.07	FBXO27	126433	-2.12766	yes	yes	yes	yes	-	-0.287109	6.06539e-11	-1.00248
	hsa-miR-146b-3p	MIMAT0004766	32.07	EDARADD	128178	-3.0303	yes	no	yes	no	-	-0.512431	7.96653e-35	-1.07723
	hsa-miR-146b-3p	MIMAT0004766	32.07	LYPD6	130574	-2.17391	yes	no	yes	no	-	-0.111583	0.0125383	1.02379
	hsa-miR-146b-3p	MIMAT0004766	32.07	C5orf49	134121	-2.77778	yes	yes	yes	yes	-	-0.38746	2.34116e-19	-1.21172
	hsa-miR-146b-3p	MIMAT0004766	32.07	TRIM50	135892	-2.43902	yes	no	yes	no	-	-0.508719	2.87632e-34	-1.07441
	hsa-miR-146b-3p	MIMAT0004766	32.07	RIMS4	140730	-3.7037	yes	yes	yes	yes	-	-0.385652	3.54115e-19	1.15252
	hsa-miR-146b-3p	MIMAT0004766	32.07	LAYN	143903	-4.34783	yes	no	yes	yes	-	-0.411907	6.72815e-22	1.11662
	hsa-miR-146b-3p	MIMAT0004766	32.07	PRIMA1	145270	-5.55556	yes	no	yes	yes	-	-0.743715	3.80493e-89	-1.09592
	hsa-miR-146b-3p	MIMAT0004766	32.07	CD300LG	146894	-3.33333	no	yes	yes	yes	-	-0.274063	4.58703e-10	1.27257
	hsa-miR-146b-3p	MIMAT0004766	32.07	FAM163A	148753	-7.69231	no	yes	yes	yes	-	-0.546121	3.26187e-40	-1.0023
	hsa-miR-146b-3p	MIMAT0004766	32.07	ADIG	149685	-4.7619	yes	no	yes	yes	-	-0.703075	9.36461e-76	1.17477
	hsa-miR-146b-3p	MIMAT0004766	32.07	PLEKHG4B	153478	-7.69231	yes	no	yes	no	-	-0.309454	1.47603e-12	-1.23973
	hsa-miR-146b-3p	MIMAT0004766	32.07	SBSPON	157869	-4.54545	yes	yes	yes	yes	-	-0.313563	7.19411e-13	1.12019
	hsa-miR-146b-3p	MIMAT0004766	32.07	USP54	159195	-2.08333	yes	no	yes	yes	-	-0.197122	8.97956e-06	-1.06733
	hsa-miR-146b-3p	MIMAT0004766	32.07	SLC5A8	160728	-24.3902	yes	no	yes	yes	-	-0.648926	4.23625e-61	-1.3778
	hsa-miR-146b-3p	MIMAT0004766	32.07	DACT2	168002	-2.85714	yes	no	yes	no	-	-0.270937	7.33259e-10	-1.16177
	hsa-miR-146b-3p	MIMAT0004766	32.07	GLIS3	169792	-2.04082	yes	no	yes	no	-	-0.386183	3.13693e-19	-1.02942
	hsa-miR-146b-3p	MIMAT0004766	32.07	LGI3	203190	-4.34783	yes	no	yes	yes	-	-0.698828	1.73679e-74	-1.34445
	hsa-miR-146b-3p	MIMAT0004766	32.07	FAM124A	220108	-3.7037	yes	yes	yes	yes	-	-0.718524	1.44744e-80	-1.21168
	hsa-miR-146b-3p	MIMAT0004766	32.07	SPATA13	221178	-2.5641	yes	yes	yes	yes	-	-0.158625	0.00036992	-1.16751
	hsa-miR-146b-3p	MIMAT0004766	32.07	KIF6	221458	-2.63158	yes	no	yes	yes	-	-0.566766	7.90513e-44	1.52388
	hsa-miR-146b-3p	MIMAT0004766	32.07	CDHR3	222256	-6.66667	yes	yes	yes	yes	-	-0.517513	1.33862e-35	-1.12891
	hsa-miR-146b-3p	MIMAT0004766	32.07	SCUBE3	222663	-4.34783	yes	no	yes	no	-	-0.396718	2.70251e-20	-1.25956
	hsa-miR-146b-3p	MIMAT0004766	32.07	SLC29A4	222962	-4.16667	yes	no	yes	no	-	-0.70095	4.06488e-75	1.09747
	hsa-miR-146b-3p	MIMAT0004766	32.07	SERHL2	253190	-5	yes	no	yes	no	-	-0.188131	2.29502e-05	1.01103
	hsa-miR-146b-3p	MIMAT0004766	32.07	WDR72	256764	-5.88235	no	yes	yes	yes	-	-0.47031	6.98165e-29	-1.12087
	hsa-miR-146b-3p	MIMAT0004766	32.07	SEC14L3	266629	-7.69231	yes	yes	yes	yes	-	-0.199217	7.17095e-06	1.23414
	hsa-miR-146b-3p	MIMAT0004766	32.07	HS6ST3	266722	-7.69231	yes	no	yes	no	-	-0.550848	5.10259e-41	1.4351
	hsa-miR-146b-3p	MIMAT0004766	32.07	JAKMIP3	282973	-2.43902	no	yes	yes	yes	-	-0.502552	2.34456e-33	1.11461
	hsa-miR-146b-3p	MIMAT0004766	32.07	NWD1	284434	-11.4943	yes	no	yes	no	-	-0.666443	1.67242e-65	-1.02364
	hsa-miR-146b-3p	MIMAT0004766	32.07	RIMKLA	284716	-2.94118	yes	yes	yes	yes	-	-0.820625	4.16791e-123	1.52339
	hsa-miR-146b-3p	MIMAT0004766	32.07	UNC80	285175	-3.33333	yes	yes	yes	yes	-	-0.178733	5.84496e-05	-1.02266
	hsa-miR-146b-3p	MIMAT0004766	32.07	KY	339855	-4.7619	yes	yes	yes	yes	weak evidence	-0.379785	1.3323e-18	1.37245
	hsa-miR-146b-3p	MIMAT0004766	32.07	RSPH4A	345895	-2.43902	yes	no	yes	no	-	-0.380523	1.12938e-18	1.4391
	hsa-miR-146b-3p	MIMAT0004766	32.07	OR2A1	346528	-2.22222	yes	no	yes	no	-	-0.469659	8.50074e-29	1.24621
	hsa-miR-146b-3p	MIMAT0004766	32.07	IGFBPL1	347252	-13.3333	yes	no	yes	yes	-	-0.644198	5.83884e-60	1.40187
	hsa-miR-146b-3p	MIMAT0004766	32.07	BMP8A	353500	-18.1818	yes	yes	yes	yes	-	-0.577357	8.74717e-46	1.11234
	hsa-miR-146b-3p	MIMAT0004766	32.07	ASPG	374569	-4.16667	yes	no	yes	yes	-	-0.574534	2.95284e-45	-1.14853
	hsa-miR-146b-3p	MIMAT0004766	32.07	SH2D4B	387694	-2.12766	yes	no	yes	yes	-	-0.508258	3.37016e-34	1.01033
	hsa-miR-146b-3p	MIMAT0004766	32.07	C15orf52	388115	-2.17391	yes	yes	yes	yes	-	-0.546043	3.3628e-40	-1.41977
	hsa-miR-146b-3p	MIMAT0004766	32.07	TMEM220	388335	-2.63158	yes	no	yes	no	-	-0.516573	1.86636e-35	-1.06174
	hsa-miR-146b-3p	MIMAT0004766	32.07	SAMD5	389432	-3.84615	yes	no	yes	yes	-	-0.584729	3.45069e-47	-1.36782
	hsa-miR-146b-3p	MIMAT0004766	32.07	IYD	389434	-4.16667	yes	no	yes	yes	-	-0.45746	3.1517e-27	-1.19882
	hsa-miR-146b-3p	MIMAT0004766	32.07	SERTM1	400120	-12.987	yes	no	yes	no	-	-0.626666	6.61255e-56	1.22838
	hsa-miR-146b-3p	MIMAT0004766	32.07	FAM196B	100131897	-2.38095	yes	no	yes	yes	-	-0.475683	1.35222e-29	1.59508
	hsa-miR-146b-5p	MIMAT0002809	28.94	ANK2	287	-7.69231	yes	yes	yes	yes	-	-0.453431	1.00707e-26	1.09438
	hsa-miR-146b-5p	MIMAT0002809	28.94	ANK3	288	-2.08333	yes	no	yes	no	-	-0.392679	6.99077e-20	1.07051
	hsa-miR-146b-5p	MIMAT0002809	28.94	AQP4	361	-4.34783	yes	no	yes	yes	-	-0.299549	7.97345e-12	-1.09826
	hsa-miR-146b-5p	MIMAT0002809	28.94	AR	367	-4.16667	yes	yes	yes	yes	-	-0.373485	5.36633e-18	1.41549
	hsa-miR-146b-5p	MIMAT0002809	28.94	KIF1A	547	-4.34783	yes	no	yes	no	-	-0.654512	1.79721e-62	1.09678
	hsa-miR-146b-5p	MIMAT0002809	28.94	BCL2	596	-3.57143	yes	no	yes	no	-	-0.678153	1.28365e-68	1.25595
	hsa-miR-146b-5p	MIMAT0002809	28.94	BMP2	650	-3.44828	yes	no	yes	no	-	-0.291359	3.06637e-11	1.2641
	hsa-miR-146b-5p	MIMAT0002809	28.94	ZFP36L2	678	-2.5641	yes	no	yes	no	-	-0.377821	2.06367e-18	1.14118
	hsa-miR-146b-5p	MIMAT0002809	28.94	KLF9	687	-2.08333	yes	no	yes	no	-	-0.172023	0.000110738	1.02415
	hsa-miR-146b-5p	MIMAT0002809	28.94	MPPED2	744	-11.236	yes	no	yes	no	-	-0.718862	1.12624e-80	1.5342
	hsa-miR-146b-5p	MIMAT0002809	28.94	CACNA2D1	781	-2.85714	yes	no	yes	yes	-	-0.151787	0.000660865	-1.13005
	hsa-miR-146b-5p	MIMAT0002809	28.94	CACNB4	785	-2.08333	yes	no	yes	no	-	-0.71303	8.0912e-79	1.11628
	hsa-miR-146b-5p	MIMAT0002809	28.94	RUNX1T1	862	-3.125	no	yes	yes	yes	-	-0.298264	9.87755e-12	1.18698
	hsa-miR-146b-5p	MIMAT0002809	28.94	CD36	948	-2.77778	yes	yes	yes	yes	-	-0.49388	4.17474e-32	1.28827
	hsa-miR-146b-5p	MIMAT0002809	28.94	ACKR2	1238	-3.33333	yes	yes	yes	yes	-	-0.407781	1.86984e-21	-1.14222
	hsa-miR-146b-5p	MIMAT0002809	28.94	CNR2	1269	-3.125	yes	no	yes	no	-	-0.456525	4.13293e-27	-1.16296
	hsa-miR-146b-5p	MIMAT0002809	28.94	CNTFR	1271	-7.69231	yes	no	yes	yes	-	-0.358955	1.19031e-16	-1.1146
	hsa-miR-146b-5p	MIMAT0002809	28.94	MAP3K8	1326	-2.08333	yes	no	yes	yes	-	-0.395443	3.6533e-20	-1.08838
	hsa-miR-146b-5p	MIMAT0002809	28.94	CYP8B1	1582	-2.22222	yes	no	yes	yes	-	-0.304579	3.41267e-12	-1.11263
	hsa-miR-146b-5p	MIMAT0002809	28.94	DIO2	1734	-4.34783	no	yes	yes	yes	-	-0.552819	2.33331e-41	1.11246
	hsa-miR-146b-5p	MIMAT0002809	28.94	RCAN1	1827	-2.7027	yes	no	yes	yes	-	-0.338024	7.88649e-15	-1.13987
	hsa-miR-146b-5p	MIMAT0002809	28.94	EGF	1950	-2.32558	yes	no	yes	yes	-	-0.550903	4.99225e-41	1.05939
	hsa-miR-146b-5p	MIMAT0002809	28.94	EGR1	1958	-3.84615	yes	no	yes	yes	-	-0.169977	0.000133933	-1.32561
	hsa-miR-146b-5p	MIMAT0002809	28.94	EPHA5	2044	-16.9492	yes	yes	yes	yes	-	-0.303064	4.41406e-12	-1.02939
	hsa-miR-146b-5p	MIMAT0002809	28.94	EYA4	2070	-3.125	no	yes	yes	yes	-	-0.102586	0.0217785	1.12171
	hsa-miR-146b-5p	MIMAT0002809	28.94	ESRRG	2104	-3.125	yes	no	yes	no	-	-0.553696	1.64476e-41	-1.00779
	hsa-miR-146b-5p	MIMAT0002809	28.94	EYA1	2138	-5.88235	yes	no	yes	no	-	-0.302229	5.08376e-12	1.08487
	hsa-miR-146b-5p	MIMAT0002809	28.94	FHL1	2273	-5.55556	no	yes	yes	yes	-	-0.683264	5.04934e-70	1.00583
	hsa-miR-146b-5p	MIMAT0002809	28.94	GATM	2628	-2.94118	yes	no	yes	no	-	-0.383949	5.21622e-19	-1.25549
	hsa-miR-146b-5p	MIMAT0002809	28.94	GDF10	2662	-15.873	yes	no	yes	no	-	-0.237025	8.16715e-08	-1.04415
	hsa-miR-146b-5p	MIMAT0002809	28.94	GFRA1	2674	-10	yes	yes	yes	yes	-	-0.224788	3.79487e-07	1.00234
	hsa-miR-146b-5p	MIMAT0002809	28.94	GLI3	2737	-2.17391	yes	no	yes	no	-	-0.347015	1.3528e-15	-1.31845
	hsa-miR-146b-5p	MIMAT0002809	28.94	GNAL	2774	-2.7027	yes	no	yes	no	-	-0.312938	8.0315e-13	1.00287
	hsa-miR-146b-5p	MIMAT0002809	28.94	GP5	2814	-2.94118	yes	no	yes	no	-	-0.408102	1.72748e-21	-1.10899
	hsa-miR-146b-5p	MIMAT0002809	28.94	GPM6A	2823	-10.5263	yes	no	yes	no	-	-0.367874	1.80955e-17	1.31365
	hsa-miR-146b-5p	MIMAT0002809	28.94	GPM6B	2824	-2.17391	yes	yes	yes	yes	weak evidence	-0.323672	1.1704e-13	1.07376
	hsa-miR-146b-5p	MIMAT0002809	28.94	GPX3	2878	-2.63158	no	yes	yes	yes	-	-0.537605	8.5725e-39	1.2566
	hsa-miR-146b-5p	MIMAT0002809	28.94	GRIK4	2900	-6.25	yes	yes	yes	yes	-	-0.48434	9.02592e-31	1.09497
	hsa-miR-146b-5p	MIMAT0002809	28.94	IMPA2	3613	-2.27273	yes	no	yes	yes	-	-0.410454	9.65918e-22	1.08738
	hsa-miR-146b-5p	MIMAT0002809	28.94	INHBC	3626	-2.17391	no	yes	yes	yes	-	-0.530081	1.42619e-37	1.09472
	hsa-miR-146b-5p	MIMAT0002809	28.94	IRS1	3667	-3.33333	yes	no	yes	yes	-	-0.522547	2.22077e-36	-1.08308
	hsa-miR-146b-5p	MIMAT0002809	28.94	KCNA1	3736	-21.7391	yes	no	yes	no	-	-0.265442	1.6488e-09	-1.23459
	hsa-miR-146b-5p	MIMAT0002809	28.94	KCNA2	3737	-3.57143	yes	no	yes	no	-	-0.52654	5.22736e-37	-1.3873
	hsa-miR-146b-5p	MIMAT0002809	28.94	KCNJ13	3769	-5.88235	yes	no	yes	no	-	-0.297684	1.08769e-11	-1.14761
	hsa-miR-146b-5p	MIMAT0002809	28.94	KCNK2	3776	-8.33333	yes	yes	yes	yes	-	-0.48048	3.0466e-30	1.05479
	hsa-miR-146b-5p	MIMAT0002809	28.94	LHCGR	3973	-2.32558	yes	yes	yes	yes	-	-0.227995	2.5581e-07	1.94504
	hsa-miR-146b-5p	MIMAT0002809	28.94	LRP2	4036	-4.54545	yes	yes	yes	yes	-	-0.443548	1.63155e-25	-1.16566
	hsa-miR-146b-5p	MIMAT0002809	28.94	MEIS1	4211	-2.08333	yes	no	yes	no	-	-0.166166	0.000189774	1.09826
	hsa-miR-146b-5p	MIMAT0002809	28.94	MLF1	4291	-2.27273	yes	no	yes	no	-	-0.113103	0.0113783	1.01985
	hsa-miR-146b-5p	MIMAT0002809	28.94	MLLT3	4300	-2.04082	yes	no	yes	no	-	-0.526712	4.90992e-37	1.00488
	hsa-miR-146b-5p	MIMAT0002809	28.94	MYH11	4629	-3.125	yes	no	yes	no	-	-0.099887	0.0255134	1.1157
	hsa-miR-146b-5p	MIMAT0002809	28.94	NCAM1	4684	-6.66667	yes	no	yes	yes	-	-0.59605	2.04362e-49	-1.13675
	hsa-miR-146b-5p	MIMAT0002809	28.94	NEB	4703	-7.14286	yes	yes	yes	yes	-	-0.614961	2.43134e-53	1.90513
	hsa-miR-146b-5p	MIMAT0002809	28.94	NFATC1	4772	-2.12766	yes	no	yes	no	-	-0.273997	4.63312e-10	1.15063
	hsa-miR-146b-5p	MIMAT0002809	28.94	NOS1	4842	-3.33333	yes	yes	yes	yes	-	-0.312439	8.76674e-13	1.10323
	hsa-miR-146b-5p	MIMAT0002809	28.94	NPR3	4883	-3.7037	yes	yes	yes	yes	-	-0.464913	3.52733e-28	-1.07388
	hsa-miR-146b-5p	MIMAT0002809	28.94	NPY5R	4889	-3.0303	yes	no	yes	no	-	-0.333564	1.85175e-14	1.63467
	hsa-miR-146b-5p	MIMAT0002809	28.94	PCSK6	5046	-3.84615	yes	yes	yes	yes	-	-0.40842	1.59741e-21	-1.17315
	hsa-miR-146b-5p	MIMAT0002809	28.94	CNTN3	5067	-3.84615	yes	no	yes	no	-	-0.375777	3.24398e-18	-1.19305
	hsa-miR-146b-5p	MIMAT0002809	28.94	ENPP1	5167	-3.33333	yes	no	yes	no	-	-0.144451	0.00119972	1.01137
	hsa-miR-146b-5p	MIMAT0002809	28.94	SLC26A4	5172	-10	yes	no	yes	no	-	-0.438955	5.77243e-25	1.23943
	hsa-miR-146b-5p	MIMAT0002809	28.94	PEG3	5178	-3.125	yes	no	yes	yes	-	-0.575111	2.3051e-45	-1.07893
	hsa-miR-146b-5p	MIMAT0002809	28.94	PFKFB1	5207	-2.7027	yes	no	yes	yes	-	-0.568318	4.12623e-44	-1.21462
	hsa-miR-146b-5p	MIMAT0002809	28.94	PFKFB2	5208	-2.77778	yes	no	yes	no	-	-0.598447	6.71996e-50	-1.00544
	hsa-miR-146b-5p	MIMAT0002809	28.94	PGF	5228	-2.5	yes	no	yes	no	-	-0.628712	2.29338e-56	-1.07226
	hsa-miR-146b-5p	MIMAT0002809	28.94	PGM5	5239	-2.94118	yes	no	yes	no	-	-0.144395	0.00120506	1.22792
	hsa-miR-146b-5p	MIMAT0002809	28.94	PPP1R1A	5502	-2.17391	yes	yes	yes	yes	-	-0.337364	8.95643e-15	-1.3654
	hsa-miR-146b-5p	MIMAT0002809	28.94	PPP2R2B	5521	-2.04082	yes	no	yes	no	-	-0.337097	9.42876e-15	1.0342
	hsa-miR-146b-5p	MIMAT0002809	28.94	PKIA	5569	-2.32558	yes	no	yes	yes	-	-0.147006	0.000977738	-1.4314
	hsa-miR-146b-5p	MIMAT0002809	28.94	PRKCA	5578	-2.38095	yes	yes	yes	yes	-	-0.417199	1.77664e-22	1.32963
	hsa-miR-146b-5p	MIMAT0002809	28.94	PRKG1	5592	-3.44828	yes	no	yes	no	-	-0.424787	2.52442e-23	1.54661
	hsa-miR-146b-5p	MIMAT0002809	28.94	MAPK4	5596	-17.5439	yes	no	yes	yes	-	-0.742311	1.21635e-88	-1.21266
	hsa-miR-146b-5p	MIMAT0002809	28.94	MASP1	5648	-8.33333	yes	no	yes	no	-	-0.33974	5.65819e-15	1.12285
	hsa-miR-146b-5p	MIMAT0002809	28.94	RAG1	5896	-4	yes	no	yes	no	-	-0.668386	5.2064e-66	1.12646
	hsa-miR-146b-5p	MIMAT0002809	28.94	RARB	5915	-2.38095	yes	yes	yes	yes	strong evidence	-0.561629	6.6258e-43	-1.4187
	hsa-miR-146b-5p	MIMAT0002809	28.94	RGS16	6004	-3.44828	yes	no	yes	yes	-	-0.575568	1.89392e-45	-1.20731
	hsa-miR-146b-5p	MIMAT0002809	28.94	SFRP1	6422	-3.22581	yes	yes	yes	yes	weak evidence	-0.414853	3.21505e-22	1.79189
	hsa-miR-146b-5p	MIMAT0002809	28.94	SGCD	6444	-5	yes	yes	yes	yes	-	-0.419623	9.5774e-23	-1.25975
	hsa-miR-146b-5p	MIMAT0002809	28.94	SH3GL2	6456	-4.7619	yes	yes	yes	yes	-	-0.338909	6.64761e-15	-1.083
	hsa-miR-146b-5p	MIMAT0002809	28.94	ST8SIA1	6489	-2.43902	yes	no	yes	no	-	-0.223345	4.52316e-07	-1.06806
	hsa-miR-146b-5p	MIMAT0002809	28.94	SLC1A1	6505	-2.85714	yes	yes	yes	yes	-	-0.433732	2.37264e-24	-1.00655
	hsa-miR-146b-5p	MIMAT0002809	28.94	SLC1A2	6506	-2.43902	yes	yes	yes	yes	-	-0.535428	1.94827e-38	1.08816
	hsa-miR-146b-5p	MIMAT0002809	28.94	SLC6A3	6531	-6.25	yes	no	yes	yes	-	-0.335689	1.23502e-14	-1.01845
	hsa-miR-146b-5p	MIMAT0002809	28.94	SLC16A2	6567	-3.0303	yes	no	yes	no	-	-0.498531	9.00155e-33	-1.02489
	hsa-miR-146b-5p	MIMAT0002809	28.94	SNCA	6622	-2.32558	yes	no	yes	no	-	-0.384445	4.66121e-19	1.13123
	hsa-miR-146b-5p	MIMAT0002809	28.94	SORD	6652	-2.85714	yes	no	yes	no	-	-0.257354	5.25645e-09	-1.05074
	hsa-miR-146b-5p	MIMAT0002809	28.94	SOX5	6660	-3.84615	yes	no	yes	yes	-	-0.289294	4.27747e-11	-1.00308
	hsa-miR-146b-5p	MIMAT0002809	28.94	SRF	6722	-2.22222	yes	yes	yes	yes	-	-0.276063	3.38685e-10	-1.0266
	hsa-miR-146b-5p	MIMAT0002809	28.94	SYN2	6854	-2.22222	yes	no	yes	no	-	-0.224672	3.84891e-07	-1.41784
	hsa-miR-146b-5p	MIMAT0002809	28.94	SYT4	6860	-2.63158	yes	no	yes	no	-	-0.0905802	0.0429158	-1.53693
	hsa-miR-146b-5p	MIMAT0002809	28.94	TFF3	7033	-71.4286	yes	no	yes	no	-	-0.620769	1.33785e-54	1.10672
	hsa-miR-146b-5p	MIMAT0002809	28.94	TGFBR3	7049	-2.27273	yes	no	yes	no	-	-0.339547	5.8741e-15	-1.02597
	hsa-miR-146b-5p	MIMAT0002809	28.94	TIMP4	7079	-2.94118	yes	yes	yes	yes	-	-0.470806	6.00666e-29	1.16661
	hsa-miR-146b-5p	MIMAT0002809	28.94	TMOD1	7111	-2.77778	yes	no	yes	no	-	-0.342942	3.02843e-15	1.01906
	hsa-miR-146b-5p	MIMAT0002809	28.94	TUB	7275	-2.7027	yes	yes	yes	yes	-	-0.356635	1.9243e-16	-1.05016
	hsa-miR-146b-5p	MIMAT0002809	28.94	UGT8	7368	-3.57143	yes	no	yes	no	-	-0.540358	3.01032e-39	1.11117
	hsa-miR-146b-5p	MIMAT0002809	28.94	ZBTB16	7704	-3.7037	yes	no	yes	no	-	-0.287552	5.65176e-11	-1.19879
	hsa-miR-146b-5p	MIMAT0002809	28.94	DNALI1	7802	-2.63158	yes	no	yes	no	-	-0.359721	1.0149e-16	1.43246
	hsa-miR-146b-5p	MIMAT0002809	28.94	KCNAB1	7881	-3.44828	yes	no	yes	no	-	-0.461553	9.53092e-28	-1.17977
	hsa-miR-146b-5p	MIMAT0002809	28.94	NR4A3	8013	-4.54545	yes	no	yes	no	-	-0.097128	0.0298898	1.12269
	hsa-miR-146b-5p	MIMAT0002809	28.94	SORBS2	8470	-5	yes	no	yes	no	-	-0.73031	1.84948e-84	1.02697
	hsa-miR-146b-5p	MIMAT0002809	28.94	IRS4	8471	-7.69231	yes	no	yes	yes	-	-0.4742	2.1332e-29	1.41909
	hsa-miR-146b-5p	MIMAT0002809	28.94	ITGA8	8516	-2.32558	yes	no	yes	no	-	-0.174737	8.57523e-05	1.52112
	hsa-miR-146b-5p	MIMAT0002809	28.94	CDC14B	8555	-2.12766	yes	no	yes	yes	-	-0.530996	1.01719e-37	1.14626
	hsa-miR-146b-5p	MIMAT0002809	28.94	PTCH2	8643	-2.7027	no	yes	yes	yes	-	-0.251692	1.15649e-08	-1.02602
	hsa-miR-146b-5p	MIMAT0002809	28.94	STX11	8676	-2.7027	yes	no	yes	no	-	-0.193432	1.32675e-05	1.52944
	hsa-miR-146b-5p	MIMAT0002809	28.94	B3GALT2	8707	-6.66667	yes	yes	yes	yes	-	-0.40465	4.02191e-21	1.1231
	hsa-miR-146b-5p	MIMAT0002809	28.94	NOL4	8715	-12.8205	yes	no	yes	no	-	-0.514828	3.44821e-35	1.24714
	hsa-miR-146b-5p	MIMAT0002809	28.94	BRSK2	9024	-2.7027	yes	no	yes	yes	-	-0.506575	5.99539e-34	1.35399
	hsa-miR-146b-5p	MIMAT0002809	28.94	DLGAP2	9228	-4.34783	yes	yes	yes	yes	-	-0.120871	0.00681145	1.07175
	hsa-miR-146b-5p	MIMAT0002809	28.94	RPS6KA5	9252	-3.7037	yes	no	yes	yes	-	-0.323886	1.1255e-13	-1.53673
	hsa-miR-146b-5p	MIMAT0002809	28.94	LIPG	9388	-2.43902	yes	no	yes	yes	-	-0.358574	1.28837e-16	2.05632
	hsa-miR-146b-5p	MIMAT0002809	28.94	STXBP5L	9515	-18.5185	yes	no	yes	yes	-	-0.636948	2.98307e-58	1.01565
	hsa-miR-146b-5p	MIMAT0002809	28.94	WSCD2	9671	-35.7143	yes	no	yes	no	-	-0.622712	5.00205e-55	1.85418
	hsa-miR-146b-5p	MIMAT0002809	28.94	HDAC4	9759	-2.32558	no	no	yes	yes	-	-0.528721	2.35271e-37	-1.05087
	hsa-miR-146b-5p	MIMAT0002809	28.94	TOX	9760	-3.44828	yes	yes	yes	yes	-	-0.129005	0.00385856	-1.10521
	hsa-miR-146b-5p	MIMAT0002809	28.94	TBC1D4	9882	-4.16667	no	yes	yes	yes	-	-0.511542	1.08499e-34	1.27064
	hsa-miR-146b-5p	MIMAT0002809	28.94	TSPAN5	10098	-2.77778	yes	yes	yes	yes	-	-0.328515	4.78573e-14	1.12806
	hsa-miR-146b-5p	MIMAT0002809	28.94	ABCC4	10257	-3.125	yes	no	yes	yes	-	-0.346269	1.56931e-15	-1.10897
	hsa-miR-146b-5p	MIMAT0002809	28.94	B3GALT5	10317	-3.57143	yes	no	yes	no	-	-0.219047	7.57673e-07	1.34938
	hsa-miR-146b-5p	MIMAT0002809	28.94	SCML2	10389	-2.5641	no	yes	yes	yes	-	-0.43572	1.38947e-24	-1.05072
	hsa-miR-146b-5p	MIMAT0002809	28.94	CORO2B	10391	-2.85714	yes	no	yes	yes	-	-0.472624	3.45517e-29	1.13382
	hsa-miR-146b-5p	MIMAT0002809	28.94	HYOU1	10525	-2.12766	no	yes	yes	yes	-	-0.650514	1.73761e-61	-1.19201
	hsa-miR-146b-5p	MIMAT0002809	28.94	NEBL	10529	-2.08333	yes	no	yes	yes	-	-0.350862	6.25212e-16	1.12868
	hsa-miR-146b-5p	MIMAT0002809	28.94	OLFM4	10562	-2.22222	no	yes	yes	yes	-	-0.415353	2.83483e-22	1.08167
	hsa-miR-146b-5p	MIMAT0002809	28.94	COLEC10	10584	-4	no	yes	yes	yes	-	-0.631661	4.91758e-57	1.00515
	hsa-miR-146b-5p	MIMAT0002809	28.94	WASF3	10810	-3.22581	yes	no	yes	yes	-	-0.602579	9.66236e-51	1.0601
	hsa-miR-146b-5p	MIMAT0002809	28.94	FAXDC2	10826	-2.7027	yes	yes	yes	yes	-	-0.609756	3.10814e-52	1.64467
	hsa-miR-146b-5p	MIMAT0002809	28.94	PDE10A	10846	-2.77778	yes	yes	yes	yes	-	-0.3283	4.98107e-14	1.01315
	hsa-miR-146b-5p	MIMAT0002809	28.94	TPPP	11076	-5.55556	yes	no	yes	yes	-	-0.49109	1.03591e-31	-1.12385
	hsa-miR-146b-5p	MIMAT0002809	28.94	AAK1	22848	-2.17391	yes	yes	yes	yes	-	-0.623699	3.02626e-55	-1.13358
	hsa-miR-146b-5p	MIMAT0002809	28.94	SHANK2	22941	-3.84615	yes	no	yes	no	-	-0.602206	1.15233e-50	1.04235
	hsa-miR-146b-5p	MIMAT0002809	28.94	ACSL6	23305	-2.85714	yes	no	yes	no	-	-0.485756	5.75389e-31	1.24438
	hsa-miR-146b-5p	MIMAT0002809	28.94	NCS1	23413	-2.12766	yes	no	yes	no	-	-0.392276	7.68041e-20	-1.04273
	hsa-miR-146b-5p	MIMAT0002809	28.94	FLRT1	23769	-7.69231	yes	no	yes	no	-	-0.764351	5.79335e-97	-1.16434
	hsa-miR-146b-5p	MIMAT0002809	28.94	LMOD1	25802	-6.66667	yes	no	yes	yes	-	-0.470016	7.63032e-29	-1.33452
	hsa-miR-146b-5p	MIMAT0002809	28.94	USP49	25862	-2.5641	yes	no	yes	yes	-	-0.426354	1.67667e-23	1.47379
	hsa-miR-146b-5p	MIMAT0002809	28.94	ABI3BP	25890	-6.25	yes	no	yes	yes	-	-0.117484	0.00854951	-2.04372
	hsa-miR-146b-5p	MIMAT0002809	28.94	LRIG1	26018	-3.0303	yes	no	yes	no	-	-0.532266	6.35045e-38	-1.00242
	hsa-miR-146b-5p	MIMAT0002809	28.94	IPCEF1	26034	-16.9492	yes	yes	yes	yes	-	-0.658454	1.85544e-63	1.07208
	hsa-miR-146b-5p	MIMAT0002809	28.94	LRRTM2	26045	-2.17391	no	yes	yes	yes	-	-0.474234	2.11114e-29	-1.28531
	hsa-miR-146b-5p	MIMAT0002809	28.94	CNTNAP2	26047	-2.5	yes	no	yes	yes	-	-0.574699	2.75089e-45	1.11406
	hsa-miR-146b-5p	MIMAT0002809	28.94	PPP1R16B	26051	-2.12766	yes	no	yes	yes	-	-0.114114	0.0106608	1.01754
	hsa-miR-146b-5p	MIMAT0002809	28.94	CFAP61	26074	-2.7027	no	yes	yes	yes	-	-0.476134	1.1766e-29	-1.03518
	hsa-miR-146b-5p	MIMAT0002809	28.94	KLHL3	26249	-2.17391	yes	yes	yes	yes	-	-0.496461	1.78707e-32	-1.01371
	hsa-miR-146b-5p	MIMAT0002809	28.94	HSPB8	26353	-2.63158	yes	no	yes	yes	-	-0.505861	7.64609e-34	1.05112
	hsa-miR-146b-5p	MIMAT0002809	28.94	CNNM1	26507	-2.08333	yes	no	yes	yes	-	-0.504408	1.25237e-33	1.27513
	hsa-miR-146b-5p	MIMAT0002809	28.94	PDLIM3	27295	-5.26316	yes	no	yes	yes	-	-0.552421	2.7344e-41	-1.09279
	hsa-miR-146b-5p	MIMAT0002809	28.94	PCDH11X	27328	-6.25	yes	no	yes	no	-	-0.234559	1.1208e-07	1.31541
	hsa-miR-146b-5p	MIMAT0002809	28.94	RPS6KA6	27330	-4.34783	yes	yes	yes	yes	-	-0.422781	4.24913e-23	-1.01456
	hsa-miR-146b-5p	MIMAT0002809	28.94	PCLO	27445	-2.5641	no	yes	yes	yes	-	-0.57276	6.3053e-45	1.34367
	hsa-miR-146b-5p	MIMAT0002809	28.94	TFCP2L1	29842	-14.4928	yes	yes	yes	yes	-	-0.697267	5.01738e-74	1.31557
	hsa-miR-146b-5p	MIMAT0002809	28.94	KCNIP3	30818	-2.5	yes	no	yes	yes	-	-0.612178	9.5502e-53	-1.01702
	hsa-miR-146b-5p	MIMAT0002809	28.94	CDON	50937	-4.54545	no	yes	yes	yes	-	-0.694838	2.57732e-73	1.00897
	hsa-miR-146b-5p	MIMAT0002809	28.94	PDE11A	50940	-5.26316	no	yes	yes	yes	-	-0.550735	5.33502e-41	-1.0865
	hsa-miR-146b-5p	MIMAT0002809	28.94	WWOX	51741	-2.27273	yes	yes	yes	yes	-	-0.620747	1.35261e-54	-1.08367
	hsa-miR-146b-5p	MIMAT0002809	28.94	BCO1	53630	-2.08333	yes	yes	yes	yes	-	-0.444579	1.22542e-25	1.11883
	hsa-miR-146b-5p	MIMAT0002809	28.94	CNTN5	53942	-14.9254	yes	no	yes	no	-	-0.593239	7.44382e-49	1.76202
	hsa-miR-146b-5p	MIMAT0002809	28.94	DIRAS2	54769	-6.66667	yes	yes	yes	yes	-	-0.602442	1.03091e-50	-1.00071
	hsa-miR-146b-5p	MIMAT0002809	28.94	CASZ1	54897	-2.04082	no	yes	yes	yes	-	-0.317295	3.70922e-13	1.04798
	hsa-miR-146b-5p	MIMAT0002809	28.94	ODAM	54959	-18.5185	yes	no	yes	no	-	-0.612041	1.02156e-52	1.17171
	hsa-miR-146b-5p	MIMAT0002809	28.94	SLC6A15	55117	-10.101	yes	yes	yes	yes	-	-0.315032	5.54904e-13	1.0716
	hsa-miR-146b-5p	MIMAT0002809	28.94	FERMT1	55612	-4	yes	yes	yes	yes	-	-0.570774	1.46579e-44	-1.28246
	hsa-miR-146b-5p	MIMAT0002809	28.94	CSGALNACT1	55790	-4.7619	yes	no	yes	no	-	-0.500482	4.69687e-33	1.00777
	hsa-miR-146b-5p	MIMAT0002809	28.94	SCN3B	55800	-2.38095	yes	yes	yes	yes	-	-0.177855	6.36265e-05	1.37071
	hsa-miR-146b-5p	MIMAT0002809	28.94	KLHL4	56062	-5.55556	no	yes	yes	yes	-	-0.302473	4.87866e-12	1.03227
	hsa-miR-146b-5p	MIMAT0002809	28.94	STOX2	56977	-2.27273	yes	yes	yes	yes	-	-0.380251	1.20042e-18	-1.04577
	hsa-miR-146b-5p	MIMAT0002809	28.94	PLSCR4	57088	-3.0303	yes	yes	yes	yes	-	-0.280895	1.61093e-10	1.2625
	hsa-miR-146b-5p	MIMAT0002809	28.94	EPPIN	57119	-2.5	yes	no	yes	yes	-	-0.369014	1.41651e-17	-1.19702
	hsa-miR-146b-5p	MIMAT0002809	28.94	KIAA1456	57604	-3.33333	yes	no	yes	yes	-	-0.530353	1.29014e-37	1.02821
	hsa-miR-146b-5p	MIMAT0002809	28.94	FAM234B	57613	-2.38095	yes	yes	yes	yes	-	-0.675629	6.19547e-68	-1.28754
	hsa-miR-146b-5p	MIMAT0002809	28.94	SH3RF1	57630	-2.32558	no	yes	yes	yes	-	-0.479998	3.54277e-30	-1.01268
	hsa-miR-146b-5p	MIMAT0002809	28.94	CCDC146	57639	-3.7037	yes	no	yes	yes	-	-0.62309	4.12797e-55	-1.69366
	hsa-miR-146b-5p	MIMAT0002809	28.94	TP53INP2	58476	-2.22222	no	yes	yes	yes	-	-0.66822	5.75454e-66	1.21243
	hsa-miR-146b-5p	MIMAT0002809	28.94	NECAB1	64168	-4.16667	yes	yes	yes	yes	-	-0.390612	1.13115e-19	-1.30341
	hsa-miR-146b-5p	MIMAT0002809	28.94	HIF3A	64344	-2.94118	yes	yes	yes	yes	-	-0.383933	5.23627e-19	1.02296
	hsa-miR-146b-5p	MIMAT0002809	28.94	FAT4	79633	-2.32558	no	no	yes	yes	-	-0.192735	1.42704e-05	1.16022
	hsa-miR-146b-5p	MIMAT0002809	28.94	CLMN	79789	-4	yes	yes	yes	yes	-	-0.57482	2.61236e-45	1.25773
	hsa-miR-146b-5p	MIMAT0002809	28.94	MOB3B	79817	-2.43902	yes	no	yes	yes	-	-0.509945	1.88546e-34	1.03591
	hsa-miR-146b-5p	MIMAT0002809	28.94	ARHGAP28	79822	-2.27273	yes	yes	yes	yes	-	-0.544559	5.98288e-40	-1.11927
	hsa-miR-146b-5p	MIMAT0002809	28.94	ADM2	79924	-3.22581	yes	no	yes	yes	-	-0.627442	4.43019e-56	-1.23442
	hsa-miR-146b-5p	MIMAT0002809	28.94	TRPM3	80036	-5.88235	yes	no	yes	yes	-	-0.6971	5.61652e-74	-1.3911
	hsa-miR-146b-5p	MIMAT0002809	28.94	CCDC170	80129	-2.5	yes	yes	yes	yes	-	-0.491644	8.65451e-32	1.2666
	hsa-miR-146b-5p	MIMAT0002809	28.94	CXXC4	80319	-2.5	yes	yes	yes	yes	-	-0.436055	1.26893e-24	1.11194
	hsa-miR-146b-5p	MIMAT0002809	28.94	PBX4	80714	-5.26316	yes	no	yes	no	-	-0.557376	3.74733e-42	-1.46866
	hsa-miR-146b-5p	MIMAT0002809	28.94	ASXL3	80816	-10.101	yes	no	yes	yes	-	-0.535535	1.87126e-38	-1.06626
	hsa-miR-146b-5p	MIMAT0002809	28.94	VANGL1	81839	-2.08333	yes	no	yes	yes	-	-0.269452	9.14499e-10	-1.00015
	hsa-miR-146b-5p	MIMAT0002809	28.94	TMEM47	83604	-2.04082	yes	no	yes	no	-	-0.425782	1.94756e-23	1.09394
	hsa-miR-146b-5p	MIMAT0002809	28.94	MRO	83876	-16.3934	yes	no	yes	yes	-	-0.777927	1.47154e-102	-1.07586
	hsa-miR-146b-5p	MIMAT0002809	28.94	LRRIQ1	84125	-3.125	yes	yes	yes	yes	-	-0.432918	2.95092e-24	-1.37978
	hsa-miR-146b-5p	MIMAT0002809	28.94	TMEM164	84187	-2.04082	yes	no	yes	no	-	-0.77436	4.73671e-101	1.01702
	hsa-miR-146b-5p	MIMAT0002809	28.94	IQCG	84223	-2.12766	no	yes	yes	yes	-	-0.560627	9.9916e-43	-1.06833
	hsa-miR-146b-5p	MIMAT0002809	28.94	TNS4	84951	-2.17391	yes	no	yes	yes	-	-0.507704	4.07448e-34	-1.09699
	hsa-miR-146b-5p	MIMAT0002809	28.94	TMEM132C	92293	-5.88235	no	yes	yes	yes	-	-0.175486	7.98621e-05	-1.09196
	hsa-miR-146b-5p	MIMAT0002809	28.94	TTYH2	94015	-2.17391	yes	no	yes	yes	-	-0.476173	1.16233e-29	1.03151
	hsa-miR-146b-5p	MIMAT0002809	28.94	PALM2	114299	-2.77778	yes	yes	yes	yes	-	-0.528554	2.50197e-37	-1.23089
	hsa-miR-146b-5p	MIMAT0002809	28.94	TMEM132B	114795	-2.43902	yes	no	yes	yes	-	-0.300598	6.6891e-12	1.62026
	hsa-miR-146b-5p	MIMAT0002809	28.94	SORCS1	114815	-2.43902	yes	no	yes	yes	-	-0.364937	3.38748e-17	1.31195
	hsa-miR-146b-5p	MIMAT0002809	28.94	SLC26A7	115111	-11.4943	yes	no	yes	no	-	-0.499361	6.82937e-33	1.0362
	hsa-miR-146b-5p	MIMAT0002809	28.94	FBXO17	115290	-2.32558	no	no	yes	yes	-	-0.176509	7.242e-05	1.15935
	hsa-miR-146b-5p	MIMAT0002809	28.94	BTBD11	121551	-3.22581	no	yes	yes	yes	-	-0.62914	1.83634e-56	1.08448
	hsa-miR-146b-5p	MIMAT0002809	28.94	TC2N	123036	-2.38095	yes	no	yes	yes	-	-0.337002	9.60267e-15	-1.15426
	hsa-miR-146b-5p	MIMAT0002809	28.94	EDARADD	128178	-3.0303	yes	yes	yes	yes	-	-0.499819	5.86213e-33	1.22945
	hsa-miR-146b-5p	MIMAT0002809	28.94	CCDC173	129881	-2.43902	yes	no	yes	yes	-	-0.345893	1.69106e-15	1.03901
	hsa-miR-146b-5p	MIMAT0002809	28.94	SGPP2	130367	-2.5	yes	no	yes	no	-	-0.222882	4.78392e-07	1.10044
	hsa-miR-146b-5p	MIMAT0002809	28.94	SYT9	143425	-5.88235	yes	yes	yes	yes	-	-0.634261	1.24821e-57	1.33751
	hsa-miR-146b-5p	MIMAT0002809	28.94	RDH12	145226	-2.7027	yes	no	yes	no	-	-0.371751	7.83343e-18	1.03325
	hsa-miR-146b-5p	MIMAT0002809	28.94	PRIMA1	145270	-5.55556	no	yes	yes	yes	-	-0.729727	2.91292e-84	1.04003
	hsa-miR-146b-5p	MIMAT0002809	28.94	LRFN5	145581	-4.54545	yes	no	yes	yes	-	-0.121829	0.00638124	1.19284
	hsa-miR-146b-5p	MIMAT0002809	28.94	CCBE1	147372	-2.94118	yes	no	yes	yes	-	-0.122937	0.00591389	1.25272
	hsa-miR-146b-5p	MIMAT0002809	28.94	PLEKHG4B	153478	-7.69231	yes	yes	yes	yes	-	-0.305948	2.70153e-12	1.16169
	hsa-miR-146b-5p	MIMAT0002809	28.94	SBSPON	157869	-4.54545	yes	yes	yes	yes	-	-0.315685	4.94179e-13	1.15914
	hsa-miR-146b-5p	MIMAT0002809	28.94	C9orf66	157983	-2.27273	yes	yes	yes	yes	-	-0.608501	5.70408e-52	-1.05868
	hsa-miR-146b-5p	MIMAT0002809	28.94	ADGRA3	166647	-3.0303	yes	no	yes	yes	-	-0.713225	7.02672e-79	1.07137
	hsa-miR-146b-5p	MIMAT0002809	28.94	RASSF6	166824	-9.09091	yes	no	yes	no	-	-0.394921	4.13142e-20	1.13749
	hsa-miR-146b-5p	MIMAT0002809	28.94	GLIS3	169792	-2.04082	no	yes	yes	yes	-	-0.390345	1.20348e-19	-1.21987
	hsa-miR-146b-5p	MIMAT0002809	28.94	FYB2	199920	-2.5641	yes	no	yes	no	-	-0.287768	5.46033e-11	-1.30155
	hsa-miR-146b-5p	MIMAT0002809	28.94	ANO5	203859	-3.44828	yes	no	yes	yes	-	-0.453353	1.02989e-26	-1.00162
	hsa-miR-146b-5p	MIMAT0002809	28.94	DOK6	220164	-2.94118	yes	no	yes	yes	-	-0.533093	4.66646e-38	-1.0832
	hsa-miR-146b-5p	MIMAT0002809	28.94	CDHR3	222256	-6.66667	yes	yes	yes	yes	-	-0.519746	6.05796e-36	1.39446
	hsa-miR-146b-5p	MIMAT0002809	28.94	SEMA3D	223117	-31.25	yes	yes	yes	yes	-	-0.656881	4.61026e-63	-1.28736
	hsa-miR-146b-5p	MIMAT0002809	28.94	SERHL2	253190	-5	no	yes	yes	yes	-	-0.193924	1.25996e-05	-1.01534
	hsa-miR-146b-5p	MIMAT0002809	28.94	CADM2	253559	-2.5	yes	yes	yes	yes	-	-0.140784	0.00160011	1.08279
	hsa-miR-146b-5p	MIMAT0002809	28.94	PLA2G4F	255189	-3.7037	yes	no	yes	no	-	-0.230259	1.92979e-07	1.16774
	hsa-miR-146b-5p	MIMAT0002809	28.94	WDR72	256764	-5.88235	yes	no	yes	no	-	-0.46406	4.5447e-28	1.10007
	hsa-miR-146b-5p	MIMAT0002809	28.94	NEGR1	257194	-4.54545	yes	no	yes	no	-	-0.27726	2.8214e-10	1.31817
	hsa-miR-146b-5p	MIMAT0002809	28.94	STEAP2	261729	-3.125	yes	yes	yes	yes	-	-0.301956	5.32304e-12	-1.1311
	hsa-miR-146b-5p	MIMAT0002809	28.94	HS6ST3	266722	-7.69231	no	yes	yes	yes	-	-0.564283	2.21909e-43	1.45778
	hsa-miR-146b-5p	MIMAT0002809	28.94	JAKMIP3	282973	-2.43902	yes	no	yes	yes	-	-0.482304	1.71764e-30	1.09802
	hsa-miR-146b-5p	MIMAT0002809	28.94	DPY19L2	283417	-3.22581	no	yes	yes	yes	-	-0.558507	2.36994e-42	-1.36552
	hsa-miR-146b-5p	MIMAT0002809	28.94	MYO1H	283446	-2.17391	yes	yes	yes	yes	-	-0.544538	6.03141e-40	1.12034
	hsa-miR-146b-5p	MIMAT0002809	28.94	PRTG	283659	-3.57143	yes	yes	yes	yes	-	-0.47131	5.15435e-29	-1.13043
	hsa-miR-146b-5p	MIMAT0002809	28.94	RIMKLA	284716	-2.94118	yes	no	yes	yes	-	-0.803736	2.24775e-114	-1.07064
	hsa-miR-146b-5p	MIMAT0002809	28.94	CCDC39	339829	-2.12766	yes	no	yes	yes	-	-0.257673	5.02565e-09	-1.09309
	hsa-miR-146b-5p	MIMAT0002809	28.94	CCDC36	339834	-2.22222	yes	no	yes	no	-	-0.59329	7.27097e-49	1.85345
	hsa-miR-146b-5p	MIMAT0002809	28.94	KY	339855	-4.7619	yes	no	yes	no	-	-0.376585	2.71408e-18	1.23746
	hsa-miR-146b-5p	MIMAT0002809	28.94	OR2A1	346528	-2.22222	yes	no	yes	yes	-	-0.450447	2.3577e-26	1.08302
	hsa-miR-146b-5p	MIMAT0002809	28.94	BMP8A	353500	-18.1818	yes	no	yes	yes	-	-0.557217	3.9962e-42	1.44522
	hsa-miR-146b-5p	MIMAT0002809	28.94	C15orf52	388115	-2.17391	yes	no	yes	no	-	-0.530602	1.17648e-37	1.19278
	hsa-miR-146b-5p	MIMAT0002809	28.94	SAMD5	389432	-3.84615	yes	no	yes	no	-	-0.574703	2.74671e-45	-1.00936
	hsa-miR-146b-5p	MIMAT0002809	28.94	IYD	389434	-4.16667	yes	yes	yes	yes	-	-0.466475	2.21375e-28	-1.24567
	hsa-miR-146b-5p	MIMAT0002809	28.94	SERTM1	400120	-12.987	yes	no	yes	no	-	-0.614802	2.6305e-53	1.26206
	hsa-miR-146b-5p	MIMAT0002809	28.94	CCSER1	401145	-2.94118	no	yes	yes	yes	-	-0.529294	1.90644e-37	1.11534
	hsa-miR-21-5p	MIMAT0000076	2.57	ALDH1A1	216	-3.33333	yes	yes	yes	yes	-	-0.481974	1.90621e-30	1.11531
	hsa-miR-21-5p	MIMAT0000076	2.57	ANK3	288	-2.08333	yes	no	yes	yes	-	-0.414452	3.55704e-22	1.10612
	hsa-miR-21-5p	MIMAT0000076	2.57	AR	367	-4.16667	yes	yes	yes	yes	-	-0.497763	1.16149e-32	1.2461
	hsa-miR-21-5p	MIMAT0000076	2.57	AVPR1A	552	-8.33333	yes	no	yes	no	-	-0.50898	2.62927e-34	1.08736
	hsa-miR-21-5p	MIMAT0000076	2.57	BCL2	596	-3.57143	yes	no	yes	yes	strong evidence	-0.639284	8.49844e-59	1.05969
	hsa-miR-21-5p	MIMAT0000076	2.57	ZFP36L2	678	-2.5641	yes	yes	yes	yes	-	-0.26936	9.2697e-10	1.12669
	hsa-miR-21-5p	MIMAT0000076	2.57	KLF9	687	-2.08333	yes	yes	yes	yes	weak evidence	-0.25473	7.59267e-09	1.15163
	hsa-miR-21-5p	MIMAT0000076	2.57	MPPED2	744	-11.236	yes	no	yes	no	-	-0.708044	2.8735e-77	-1.06378
	hsa-miR-21-5p	MIMAT0000076	2.57	CACNA2D1	781	-2.85714	yes	no	yes	no	-	-0.160303	0.000319687	-1.21952
	hsa-miR-21-5p	MIMAT0000076	2.57	CACNB4	785	-2.08333	yes	no	yes	no	-	-0.7195	7.01062e-81	1.22684
	hsa-miR-21-5p	MIMAT0000076	2.57	CD36	948	-2.77778	yes	no	yes	yes	-	-0.534406	2.85759e-38	1.30071
	hsa-miR-21-5p	MIMAT0000076	2.57	CNTFR	1271	-7.69231	no	yes	yes	yes	-	-0.560322	1.13148e-42	-1.12276
	hsa-miR-21-5p	MIMAT0000076	2.57	MAP3K8	1326	-2.08333	no	yes	yes	yes	-	-0.257836	4.91107e-09	-1.09581
	hsa-miR-21-5p	MIMAT0000076	2.57	AKR1C2	1646	-6.25	yes	no	yes	yes	-	-0.322317	1.49892e-13	1.11876
	hsa-miR-21-5p	MIMAT0000076	2.57	DLG2	1740	-11.1111	no	yes	yes	yes	-	-0.485356	6.53613e-31	1.216
	hsa-miR-21-5p	MIMAT0000076	2.57	EPHA5	2044	-16.9492	yes	no	yes	no	-	-0.230649	1.83785e-07	-1.08388
	hsa-miR-21-5p	MIMAT0000076	2.57	ERBB4	2066	-3.125	yes	no	yes	yes	-	-0.234108	1.18703e-07	1.21086
	hsa-miR-21-5p	MIMAT0000076	2.57	FGF7	2252	-2.85714	no	yes	yes	yes	-	-0.157858	0.000395274	1.00824
	hsa-miR-21-5p	MIMAT0000076	2.57	GFRA1	2674	-10	yes	no	yes	no	-	-0.133588	0.00276186	1.05658
	hsa-miR-21-5p	MIMAT0000076	2.57	GLDC	2731	-10.989	yes	no	yes	no	-	-0.52353	1.55813e-36	1.16878
	hsa-miR-21-5p	MIMAT0000076	2.57	GLUL	2752	-2.08333	yes	yes	yes	yes	-	-0.24737	2.08419e-08	-1.0905
	hsa-miR-21-5p	MIMAT0000076	2.57	GP5	2814	-2.94118	yes	yes	yes	yes	weak evidence	-0.375165	3.71209e-18	-1.07058
	hsa-miR-21-5p	MIMAT0000076	2.57	GSTM3	2947	-2.94118	yes	no	yes	yes	-	-0.621647	8.5851e-55	1.28266
	hsa-miR-21-5p	MIMAT0000076	2.57	HMGCS2	3158	-3.84615	yes	no	yes	yes	-	-0.464435	4.06551e-28	1.01133
	hsa-miR-21-5p	MIMAT0000076	2.57	ID4	3400	-3.0303	yes	no	yes	yes	-	-0.555109	9.34199e-42	-1.23146
	hsa-miR-21-5p	MIMAT0000076	2.57	CYR61	3491	-3.57143	yes	no	yes	yes	-	-0.224849	3.76677e-07	1.11164
	hsa-miR-21-5p	MIMAT0000076	2.57	KCNA1	3736	-21.7391	no	yes	yes	yes	-	-0.173512	9.62887e-05	-1.33073
	hsa-miR-21-5p	MIMAT0000076	2.57	KCNA2	3737	-3.57143	yes	yes	yes	yes	-	-0.502364	2.49781e-33	-1.36032
	hsa-miR-21-5p	MIMAT0000076	2.57	KCNJ1	3758	-2.43902	yes	no	yes	no	-	-0.374744	4.0728e-18	1.03133
	hsa-miR-21-5p	MIMAT0000076	2.57	KCNJ13	3769	-5.88235	no	yes	yes	yes	-	-0.408705	1.48923e-21	-1.25691
	hsa-miR-21-5p	MIMAT0000076	2.57	KCNK2	3776	-8.33333	yes	no	yes	yes	-	-0.401956	7.72511e-21	-1.66914
	hsa-miR-21-5p	MIMAT0000076	2.57	KLK2	3817	-11.4943	no	yes	yes	yes	weak evidence	-0.199841	6.70357e-06	1.24218
	hsa-miR-21-5p	MIMAT0000076	2.57	LIFR	3977	-5.55556	yes	yes	yes	yes	weak evidence	-0.55446	1.21186e-41	-1.77149
	hsa-miR-21-5p	MIMAT0000076	2.57	SMAD9	4093	-4.54545	no	yes	yes	yes	-	-0.327199	6.11219e-14	1.06596
	hsa-miR-21-5p	MIMAT0000076	2.57	MATN2	4147	-7.14286	yes	yes	yes	yes	-	-0.574537	2.9497e-45	-1.40035
	hsa-miR-21-5p	MIMAT0000076	2.57	MLF1	4291	-2.27273	yes	no	yes	no	-	-0.188493	2.21177e-05	-1.35658
	hsa-miR-21-5p	MIMAT0000076	2.57	MLLT3	4300	-2.04082	yes	no	yes	no	-	-0.546141	3.23627e-40	-1.02253
	hsa-miR-21-5p	MIMAT0000076	2.57	MYH11	4629	-3.125	yes	yes	yes	yes	-	-0.0937821	0.0360462	1.0171
	hsa-miR-21-5p	MIMAT0000076	2.57	MYO9A	4649	-2.12766	yes	no	yes	no	weak evidence	-0.0986139	0.0274589	-1.23105
	hsa-miR-21-5p	MIMAT0000076	2.57	NEB	4703	-7.14286	yes	no	yes	no	-	-0.578282	5.85871e-46	1.3413
	hsa-miR-21-5p	MIMAT0000076	2.57	NHS	4810	-2.63158	yes	yes	yes	yes	-	-0.167409	0.000169518	-1.43032
	hsa-miR-21-5p	MIMAT0000076	2.57	NOS1	4842	-3.33333	yes	no	yes	no	-	-0.275284	3.81252e-10	-1.39944
	hsa-miR-21-5p	MIMAT0000076	2.57	TNFRSF11B	4982	-7.14286	yes	yes	yes	yes	weak evidence	-0.383563	5.69382e-19	-1.05223
	hsa-miR-21-5p	MIMAT0000076	2.57	PCSK6	5046	-3.84615	yes	yes	yes	yes	-	-0.354989	2.69958e-16	1.02478
	hsa-miR-21-5p	MIMAT0000076	2.57	CNTN3	5067	-3.84615	yes	yes	yes	yes	-	-0.361508	6.98375e-17	-1.27585
	hsa-miR-21-5p	MIMAT0000076	2.57	PAX1	5075	-10.2041	yes	no	yes	no	-	-0.507745	4.0183e-34	1.10853
	hsa-miR-21-5p	MIMAT0000076	2.57	ENPP1	5167	-3.33333	yes	no	yes	yes	-	-0.186703	2.65324e-05	-1.24013
	hsa-miR-21-5p	MIMAT0000076	2.57	PEG3	5178	-3.125	yes	no	yes	no	-	-0.636586	3.6199e-58	-1.02102
	hsa-miR-21-5p	MIMAT0000076	2.57	PFKFB2	5208	-2.77778	yes	yes	yes	yes	weak evidence	-0.57125	1.19785e-44	-1.46869
	hsa-miR-21-5p	MIMAT0000076	2.57	PLP1	5354	-3.33333	yes	yes	yes	yes	-	-0.279109	2.12373e-10	-1.02298
	hsa-miR-21-5p	MIMAT0000076	2.57	PKIA	5569	-2.32558	yes	no	yes	no	-	-0.246459	2.35642e-08	-1.40545
	hsa-miR-21-5p	MIMAT0000076	2.57	PRKCA	5578	-2.38095	yes	no	yes	no	-	-0.365551	2.97276e-17	1.28435
	hsa-miR-21-5p	MIMAT0000076	2.57	PRKG1	5592	-3.44828	yes	yes	yes	yes	-	-0.538792	5.46632e-39	1.29952
	hsa-miR-21-5p	MIMAT0000076	2.57	PROX1	5629	-6.25	yes	no	yes	no	-	-0.374655	4.15304e-18	1.61318
	hsa-miR-21-5p	MIMAT0000076	2.57	MASP1	5648	-8.33333	yes	no	yes	no	-	-0.326011	7.61389e-14	1.15683
	hsa-miR-21-5p	MIMAT0000076	2.57	RAG1	5896	-4	yes	no	yes	no	-	-0.584563	3.7146e-47	-1.16843
	hsa-miR-21-5p	MIMAT0000076	2.57	RFX4	5992	-3.22581	yes	no	yes	yes	-	-0.745755	6.94252e-90	1.12318
	hsa-miR-21-5p	MIMAT0000076	2.57	SCN3A	6328	-4.54545	yes	no	yes	no	-	-0.26914	9.57667e-10	-1.50587
	hsa-miR-21-5p	MIMAT0000076	2.57	SFRP1	6422	-3.22581	yes	no	yes	no	-	-0.416439	2.15433e-22	1.13222
	hsa-miR-21-5p	MIMAT0000076	2.57	SGCD	6444	-5	yes	no	yes	no	-	-0.158613	0.00037032	-1.35207
	hsa-miR-21-5p	MIMAT0000076	2.57	SH3GL2	6456	-4.7619	yes	no	yes	no	-	-0.305577	2.87826e-12	1.18169
	hsa-miR-21-5p	MIMAT0000076	2.57	SLC1A1	6505	-2.85714	yes	yes	yes	yes	-	-0.342056	3.60267e-15	1.28539
	hsa-miR-21-5p	MIMAT0000076	2.57	SLC1A2	6506	-2.43902	yes	no	yes	no	-	-0.563538	3.02041e-43	-1.01078
	hsa-miR-21-5p	MIMAT0000076	2.57	SLC5A5	6528	-62.5	yes	no	yes	yes	-	-0.226881	2.9357e-07	1.45911
	hsa-miR-21-5p	MIMAT0000076	2.57	SLC14A1	6563	-2.04082	yes	no	yes	no	-	-0.233004	1.36585e-07	-1.52871
	hsa-miR-21-5p	MIMAT0000076	2.57	SNCA	6622	-2.32558	yes	no	yes	no	-	-0.394007	5.12189e-20	1.35298
	hsa-miR-21-5p	MIMAT0000076	2.57	SOX5	6660	-3.84615	yes	yes	yes	yes	strong evidence	-0.115071	0.0100188	1.0817
	hsa-miR-21-5p	MIMAT0000076	2.57	SYN2	6854	-2.22222	yes	no	yes	no	-	-0.173052	0.000100552	-1.24161
	hsa-miR-21-5p	MIMAT0000076	2.57	TGFBR3	7049	-2.27273	yes	yes	yes	yes	strong evidence	-0.277266	2.81846e-10	1.0976
	hsa-miR-21-5p	MIMAT0000076	2.57	TNS1	7145	-2.04082	yes	no	yes	yes	-	-0.414267	3.72585e-22	1.33695
	hsa-miR-21-5p	MIMAT0000076	2.57	VIPR1	7433	-2.12766	yes	no	yes	no	-	-0.590212	2.95083e-48	1.00053
	hsa-miR-21-5p	MIMAT0000076	2.57	ZBTB16	7704	-3.7037	yes	yes	yes	yes	-	-0.311188	1.09145e-12	1.03051
	hsa-miR-21-5p	MIMAT0000076	2.57	SORBS2	8470	-5	yes	no	yes	no	-	-0.701855	2.17851e-75	1.08062
	hsa-miR-21-5p	MIMAT0000076	2.57	CILP	8483	-2.17391	yes	no	yes	yes	-	-0.167313	0.000171007	-1.09417
	hsa-miR-21-5p	MIMAT0000076	2.57	ITGA8	8516	-2.32558	yes	no	yes	yes	-	-0.235646	9.75269e-08	1.30143
	hsa-miR-21-5p	MIMAT0000076	2.57	BARX2	8538	-2.77778	yes	yes	yes	yes	-	-0.301466	5.78126e-12	-1.21892
	hsa-miR-21-5p	MIMAT0000076	2.57	FCGBP	8857	-4	yes	no	yes	yes	-	-0.643603	8.0978e-60	1.01567
	hsa-miR-21-5p	MIMAT0000076	2.57	HAP1	9001	-6.66667	no	yes	yes	yes	-	-0.561308	7.5587e-43	1.14971
	hsa-miR-21-5p	MIMAT0000076	2.57	DLGAP2	9228	-4.34783	no	yes	yes	yes	-	-0.235462	9.98477e-08	1.24174
	hsa-miR-21-5p	MIMAT0000076	2.57	RPS6KA5	9252	-3.7037	yes	no	yes	yes	-	-0.2315	1.65156e-07	-1.5138
	hsa-miR-21-5p	MIMAT0000076	2.57	STXBP5L	9515	-18.5185	yes	no	yes	yes	-	-0.691663	2.13632e-72	1.11577
	hsa-miR-21-5p	MIMAT0000076	2.57	AKAP12	9590	-2.77778	yes	yes	yes	yes	-	-0.176714	7.10116e-05	1.12323
	hsa-miR-21-5p	MIMAT0000076	2.57	TBC1D4	9882	-4.16667	no	yes	yes	yes	-	-0.517313	1.43696e-35	1.21559
	hsa-miR-21-5p	MIMAT0000076	2.57	KCNMB2	10242	-2.7027	no	yes	yes	yes	-	-0.253264	9.30878e-09	-1.2352
	hsa-miR-21-5p	MIMAT0000076	2.57	SCML2	10389	-2.5641	yes	yes	yes	yes	-	-0.564001	2.49395e-43	-1.46743
	hsa-miR-21-5p	MIMAT0000076	2.57	COLEC10	10584	-4	yes	no	yes	no	-	-0.573846	3.9641e-45	1.02241
	hsa-miR-21-5p	MIMAT0000076	2.57	GJB6	10804	-4	yes	no	yes	no	-	-0.236416	8.83418e-08	-1.0301
	hsa-miR-21-5p	MIMAT0000076	2.57	DNAJB4	11080	-2.43902	yes	no	yes	no	-	-0.249796	1.49942e-08	-1.04752
	hsa-miR-21-5p	MIMAT0000076	2.57	AAK1	22848	-2.17391	yes	yes	yes	yes	-	-0.619648	2.35219e-54	1.03245
	hsa-miR-21-5p	MIMAT0000076	2.57	NLGN1	22871	-4.7619	yes	no	yes	no	-	-0.277116	2.88389e-10	-1.07133
	hsa-miR-21-5p	MIMAT0000076	2.57	PLA2R1	22925	-11.9048	no	yes	yes	yes	-	-0.388209	1.97087e-19	-1.00018
	hsa-miR-21-5p	MIMAT0000076	2.57	HECW1	23072	-5.88235	yes	no	yes	yes	-	-0.178507	5.97407e-05	1.03577
	hsa-miR-21-5p	MIMAT0000076	2.57	SYNM	23336	-2.22222	yes	no	yes	no	-	-0.644236	5.71884e-60	-1.01002
	hsa-miR-21-5p	MIMAT0000076	2.57	SLC39A14	23516	-2.43902	no	yes	yes	yes	-	-0.627311	4.73926e-56	1.01158
	hsa-miR-21-5p	MIMAT0000076	2.57	BHMT2	23743	-2.22222	yes	yes	yes	yes	-	-0.148383	0.000874443	1.02465
	hsa-miR-21-5p	MIMAT0000076	2.57	USP49	25862	-2.5641	no	yes	yes	yes	-	-0.445092	1.06234e-25	1.09054
	hsa-miR-21-5p	MIMAT0000076	2.57	SNED1	25992	-2.04082	yes	no	yes	yes	-	-0.380914	1.03469e-18	1.0879
	hsa-miR-21-5p	MIMAT0000076	2.57	SETBP1	26040	-2.17391	yes	no	yes	no	-	-0.236006	9.31249e-08	1.06143
	hsa-miR-21-5p	MIMAT0000076	2.57	LRRTM2	26045	-2.17391	yes	yes	yes	yes	-	-0.511917	9.52675e-35	-1.06466
	hsa-miR-21-5p	MIMAT0000076	2.57	PTPN20	26095	-4.54545	yes	yes	yes	yes	-	-0.201817	5.40685e-06	-1.19144
	hsa-miR-21-5p	MIMAT0000076	2.57	PDLIM3	27295	-5.26316	yes	yes	yes	yes	-	-0.350625	6.55882e-16	-1.01568
	hsa-miR-21-5p	MIMAT0000076	2.57	PCLO	27445	-2.5641	yes	no	yes	no	-	-0.521469	3.27065e-36	1.16071
	hsa-miR-21-5p	MIMAT0000076	2.57	ZBTB21	49854	-2.04082	no	yes	yes	yes	-	-0.289748	3.97633e-11	-1.11863
	hsa-miR-21-5p	MIMAT0000076	2.57	TUBA8	51807	-2.85714	yes	no	yes	no	-	-0.448923	3.62815e-26	-1.08983
	hsa-miR-21-5p	MIMAT0000076	2.57	ADAM22	53616	-5.55556	yes	no	yes	yes	-	-0.490247	1.36125e-31	-1.24588
	hsa-miR-21-5p	MIMAT0000076	2.57	DIRAS2	54769	-6.66667	yes	no	yes	yes	-	-0.695927	1.24044e-73	1.24962
	hsa-miR-21-5p	MIMAT0000076	2.57	FAM46C	54855	-2.27273	yes	no	yes	yes	-	-0.248012	1.91106e-08	-1.13271
	hsa-miR-21-5p	MIMAT0000076	2.57	CXorf57	55086	-2.5	yes	no	yes	yes	-	-0.276972	2.94829e-10	-1.28587
	hsa-miR-21-5p	MIMAT0000076	2.57	C4orf19	55286	-2.08333	yes	no	yes	yes	-	-0.553504	1.77573e-41	1.1804
	hsa-miR-21-5p	MIMAT0000076	2.57	KLHL4	56062	-5.55556	yes	no	yes	yes	-	-0.282284	1.29767e-10	-1.32068
	hsa-miR-21-5p	MIMAT0000076	2.57	ERO1B	56605	-2.5	yes	no	yes	no	-	-0.669811	2.19806e-66	-1.2439
	hsa-miR-21-5p	MIMAT0000076	2.57	ANKS1B	56899	-4.7619	yes	yes	yes	yes	-	-0.470831	5.96152e-29	1.0129
	hsa-miR-21-5p	MIMAT0000076	2.57	STOX2	56977	-2.27273	yes	no	yes	yes	-	-0.41137	7.69272e-22	1.11884
	hsa-miR-21-5p	MIMAT0000076	2.57	NWD2	57495	-7.69231	yes	no	yes	no	-	-0.438583	6.38857e-25	1.00555
	hsa-miR-21-5p	MIMAT0000076	2.57	KIAA1456	57604	-3.33333	yes	no	yes	no	-	-0.544515	6.08632e-40	-1.1755
	hsa-miR-21-5p	MIMAT0000076	2.57	SH3RF1	57630	-2.32558	yes	no	yes	yes	-	-0.426227	1.7334e-23	-1.03066
	hsa-miR-21-5p	MIMAT0000076	2.57	GBA3	57733	-3.33333	no	yes	yes	yes	-	-0.382738	6.86163e-19	1.00374
	hsa-miR-21-5p	MIMAT0000076	2.57	SLC5A7	60482	-8.33333	no	yes	yes	yes	-	-0.398863	1.62276e-20	1.34692
	hsa-miR-21-5p	MIMAT0000076	2.57	PAPPA2	60676	-2.85714	yes	no	yes	yes	-	-0.192182	1.51173e-05	1.15978
	hsa-miR-21-5p	MIMAT0000076	2.57	PRDM16	63976	-2.63158	yes	no	yes	no	-	-0.442554	2.14779e-25	1.5321
	hsa-miR-21-5p	MIMAT0000076	2.57	NECAB1	64168	-4.16667	yes	yes	yes	yes	-	-0.375895	3.16099e-18	-1.50634
	hsa-miR-21-5p	MIMAT0000076	2.57	TNS3	64759	-2.94118	yes	no	yes	yes	weak evidence	-0.177206	6.77331e-05	1.23252
	hsa-miR-21-5p	MIMAT0000076	2.57	LRRC2	79442	-2.7027	yes	yes	yes	yes	-	-0.532156	6.6143e-38	-1.00045
	hsa-miR-21-5p	MIMAT0000076	2.57	TTLL7	79739	-2.5641	yes	no	yes	no	-	-0.512442	7.93559e-35	-1.26888
	hsa-miR-21-5p	MIMAT0000076	2.57	CYBRD1	79901	-2.12766	yes	no	yes	yes	weak evidence	-0.117786	0.00838007	-1.61254
	hsa-miR-21-5p	MIMAT0000076	2.57	CCDC170	80129	-2.5	yes	no	yes	yes	-	-0.464508	3.97892e-28	1.1007
	hsa-miR-21-5p	MIMAT0000076	2.57	CXXC4	80319	-2.5	yes	yes	yes	yes	-	-0.64563	2.65079e-60	-1.22539
	hsa-miR-21-5p	MIMAT0000076	2.57	ASXL3	80816	-10.101	yes	no	yes	yes	-	-0.576474	1.28153e-45	1.63542
	hsa-miR-21-5p	MIMAT0000076	2.57	ARHGAP24	83478	-4.7619	yes	yes	yes	yes	-	-0.705025	2.4071e-76	-1.00854
	hsa-miR-21-5p	MIMAT0000076	2.57	AIF1L	83543	-3.33333	no	yes	yes	yes	-	-0.209681	2.25018e-06	-1.13563
	hsa-miR-21-5p	MIMAT0000076	2.57	ANTXR1	84168	-2.27273	yes	no	yes	no	-	-0.269294	9.36098e-10	1.05102
	hsa-miR-21-5p	MIMAT0000076	2.57	TMEM164	84187	-2.04082	yes	no	yes	yes	-	-0.624563	1.94693e-55	-1.04762
	hsa-miR-21-5p	MIMAT0000076	2.57	SGIP1	84251	-2.7027	no	yes	yes	yes	-	-0.342084	3.58283e-15	1.08716
	hsa-miR-21-5p	MIMAT0000076	2.57	RGS8	85397	-12.1951	no	yes	yes	yes	-	-0.507375	4.56065e-34	-1.14757
	hsa-miR-21-5p	MIMAT0000076	2.57	FHDC1	85462	-3.125	no	yes	yes	yes	-	-0.276925	2.96949e-10	-1.05647
	hsa-miR-21-5p	MIMAT0000076	2.57	STARD13	90627	-2.77778	yes	no	yes	no	-	-0.514942	3.31229e-35	1.13537
	hsa-miR-21-5p	MIMAT0000076	2.57	NEXN	91624	-2.94118	yes	no	yes	no	-	-0.500975	3.98216e-33	1.15693
	hsa-miR-21-5p	MIMAT0000076	2.57	FOXP2	93986	-8.33333	yes	yes	yes	yes	-	-0.404412	4.26264e-21	-1.18813
	hsa-miR-21-5p	MIMAT0000076	2.57	MRAP2	112609	-2.38095	yes	no	yes	yes	weak evidence	-0.0884831	0.0479886	1.30939
	hsa-miR-21-5p	MIMAT0000076	2.57	PALM2	114299	-2.77778	no	yes	yes	yes	-	-0.581574	1.39044e-46	1.11863
	hsa-miR-21-5p	MIMAT0000076	2.57	TMEM132B	114795	-2.43902	yes	no	yes	no	-	-0.228286	2.46755e-07	1.50601
	hsa-miR-21-5p	MIMAT0000076	2.57	CCDC85A	114800	-2.94118	no	yes	yes	yes	-	-0.128694	0.00394562	1.10092
	hsa-miR-21-5p	MIMAT0000076	2.57	OSBPL6	114880	-2.32558	yes	yes	yes	yes	-	-0.470709	6.18605e-29	-1.24149
	hsa-miR-21-5p	MIMAT0000076	2.57	DDIT4L	115265	-2.43902	no	yes	yes	yes	-	-0.494394	3.52701e-32	1.15679
	hsa-miR-21-5p	MIMAT0000076	2.57	OLFM3	118427	-2.94118	yes	yes	yes	yes	-	-0.606029	1.87194e-51	1.09426
	hsa-miR-21-5p	MIMAT0000076	2.57	AK7	122481	-2.7027	yes	no	yes	no	-	-0.347228	1.29662e-15	-1.02541
	hsa-miR-21-5p	MIMAT0000076	2.57	TC2N	123036	-2.38095	yes	yes	yes	yes	-	-0.139093	0.00182327	-1.0574
	hsa-miR-21-5p	MIMAT0000076	2.57	LRRIQ3	127255	-2.04082	yes	yes	yes	yes	-	-0.583312	6.46494e-47	1.10124
	hsa-miR-21-5p	MIMAT0000076	2.57	EDARADD	128178	-3.0303	yes	no	yes	no	-	-0.276102	3.36673e-10	1.12167
	hsa-miR-21-5p	MIMAT0000076	2.57	C2orf73	129852	-2.63158	yes	no	yes	no	-	-0.482007	1.88628e-30	1.43919
	hsa-miR-21-5p	MIMAT0000076	2.57	COL6A6	131873	-2.08333	yes	no	yes	yes	-	-0.503286	1.83096e-33	-1.0131
	hsa-miR-21-5p	MIMAT0000076	2.57	LAYN	143903	-4.34783	yes	no	yes	no	-	-0.346388	1.53258e-15	1.01519
	hsa-miR-21-5p	MIMAT0000076	2.57	PRIMA1	145270	-5.55556	yes	no	yes	yes	-	-0.514175	4.3346e-35	1.0395
	hsa-miR-21-5p	MIMAT0000076	2.57	PPM1L	151742	-2.85714	yes	yes	yes	yes	weak evidence	-0.616604	1.07712e-53	-1.29763
	hsa-miR-21-5p	MIMAT0000076	2.57	PLEKHG4B	153478	-7.69231	yes	no	yes	yes	-	-0.24136	4.64352e-08	-1.0107
	hsa-miR-21-5p	MIMAT0000076	2.57	SBSPON	157869	-4.54545	yes	no	yes	yes	-	-0.238539	6.71364e-08	-1.32063
	hsa-miR-21-5p	MIMAT0000076	2.57	ZNF781	163115	-2.43902	yes	no	yes	no	-	-0.605226	2.7481e-51	-1.44275
	hsa-miR-21-5p	MIMAT0000076	2.57	HFM1	164045	-3.84615	yes	no	yes	no	-	-0.361111	7.58983e-17	-1.07418
	hsa-miR-21-5p	MIMAT0000076	2.57	RASSF6	166824	-9.09091	yes	yes	yes	yes	-	-0.217174	9.45624e-07	1.38063
	hsa-miR-21-5p	MIMAT0000076	2.57	GLIS3	169792	-2.04082	yes	no	yes	no	-	-0.328425	4.86662e-14	-1.08817
	hsa-miR-21-5p	MIMAT0000076	2.57	DENND6A	201627	-2.08333	yes	no	yes	no	-	-0.621142	1.10821e-54	-1.21509
	hsa-miR-21-5p	MIMAT0000076	2.57	RANBP3L	202151	-5.55556	yes	yes	yes	yes	-	-0.534823	2.44482e-38	1.05232
	hsa-miR-21-5p	MIMAT0000076	2.57	LGI3	203190	-4.34783	yes	no	yes	no	-	-0.711966	1.74382e-78	-1.11868
	hsa-miR-21-5p	MIMAT0000076	2.57	ANO5	203859	-3.44828	yes	yes	yes	yes	-	-0.368919	1.4458e-17	-1.0756
	hsa-miR-21-5p	MIMAT0000076	2.57	DOK6	220164	-2.94118	yes	yes	yes	yes	-	-0.534462	2.79828e-38	-1.24045
	hsa-miR-21-5p	MIMAT0000076	2.57	TDRD6	221400	-2.32558	yes	no	yes	yes	-	-0.29422	1.92492e-11	1.2101
	hsa-miR-21-5p	MIMAT0000076	2.57	KIF6	221458	-2.63158	yes	yes	yes	yes	-	-0.57712	9.6942e-46	1.01017
	hsa-miR-21-5p	MIMAT0000076	2.57	CDHR3	222256	-6.66667	yes	no	yes	yes	-	-0.468723	1.12764e-28	-1.04608
	hsa-miR-21-5p	MIMAT0000076	2.57	WDR72	256764	-5.88235	no	yes	yes	yes	-	-0.489735	1.60592e-31	1.11661
	hsa-miR-21-5p	MIMAT0000076	2.57	NEGR1	257194	-4.54545	yes	yes	yes	yes	-	-0.342868	3.07254e-15	1.23964
	hsa-miR-21-5p	MIMAT0000076	2.57	SHPRH	257218	-2.12766	yes	no	yes	no	-	-0.137411	0.00207318	-1.2128
	hsa-miR-21-5p	MIMAT0000076	2.57	STEAP2	261729	-3.125	yes	no	yes	yes	-	-0.168894	0.000147982	-1.32105
	hsa-miR-21-5p	MIMAT0000076	2.57	HS6ST3	266722	-7.69231	yes	no	yes	yes	-	-0.540701	2.6406e-39	1.16183
	hsa-miR-21-5p	MIMAT0000076	2.57	MYO1H	283446	-2.17391	yes	no	yes	no	-	-0.52058	4.49649e-36	1.0783
	hsa-miR-21-5p	MIMAT0000076	2.57	PRTG	283659	-3.57143	yes	no	yes	no	-	-0.528171	2.87947e-37	-1.07988
	hsa-miR-21-5p	MIMAT0000076	2.57	RIMKLA	284716	-2.94118	yes	no	yes	yes	-	-0.695473	1.68322e-73	-1.00398
	hsa-miR-21-5p	MIMAT0000076	2.57	CCDC141	285025	-2.32558	no	yes	yes	yes	-	-0.446912	6.38783e-26	-1.30091
	hsa-miR-21-5p	MIMAT0000076	2.57	UNC80	285175	-3.33333	yes	yes	yes	yes	-	-0.379698	1.35863e-18	1.03813
	hsa-miR-21-5p	MIMAT0000076	2.57	CCDC36	339834	-2.22222	yes	no	yes	no	-	-0.617124	8.31574e-54	1.39147
	hsa-miR-21-5p	MIMAT0000076	2.57	FREM2	341640	-2.77778	no	yes	yes	yes	-	-0.512028	9.1662e-35	1.15764
	hsa-miR-21-5p	MIMAT0000076	2.57	ANKRD37	353322	-2.7027	no	yes	yes	yes	-	-0.391744	8.69429e-20	-1.0115
	hsa-miR-21-5p	MIMAT0000076	2.57	BMP8A	353500	-18.1818	no	yes	yes	yes	-	-0.56926	2.77726e-44	1.55251
	hsa-miR-21-5p	MIMAT0000076	2.57	SH2D4B	387694	-2.12766	no	yes	yes	yes	-	-0.571132	1.25912e-44	-1.02234
	hsa-miR-21-5p	MIMAT0000076	2.57	C15orf52	388115	-2.17391	yes	no	yes	yes	weak evidence	-0.417603	1.60325e-22	1.14217
	hsa-miR-21-5p	MIMAT0000076	2.57	SAMD5	389432	-3.84615	yes	no	yes	yes	weak evidence	-0.545541	4.08827e-40	1.34347
	hsa-miR-21-5p	MIMAT0000076	2.57	EML6	400954	-2.85714	yes	no	yes	yes	-	-0.537358	9.41129e-39	1.14418
	hsa-miR-21-5p	MIMAT0000076	2.57	CCSER1	401145	-2.94118	no	yes	yes	yes	-	-0.460946	1.13934e-27	1.26658
	hsa-miR-21-5p	MIMAT0000076	2.57	SMCO3	440087	-2.85714	no	yes	yes	yes	-	-0.189709	1.95252e-05	1.0716
	FC: fold change; r: Pearson correlation coeficient; P value: Pearson correlation test; *experimentally validated interactions in miRTarBase (2018); #Gene expression profiling after mimic transfection (Clariom Affymetrix) and FC from mean replicate mimics/mean replicate scramble controls); Bold: both replicate indicate expression decrease after transfection.

## Sheet: S5
	Table S5. Comparison of miRNA genes methylation, miRNA and target gene expression with clinical features (clinical stage, extrathyroidal extension, node metastasis and BRAF mutation) using the TCGA database.
	miRNA methylation	Probe ID	Clinical staging (IV vs. I-III )			ETE (yes vs. no)			Node involvement (yes vs. no)			BRAF mutation (yes vs. no)
			P	FDR	delta β	P	FDR	delta β	P	FDR	delta β	P	FDR	delta β
	MIR21	cg15759721	-	-	-	-	-	-	-	-	-	< 1e-07	< 1e-07	-0.15
	MIR21	cg07181702	-	-	-	-	-	-	< 1e-07	< 1e-07	-0.14	< 1e-07	< 1e-07	-0.19
	MIR21	cg04276626	-	-	-	-	-	-	< 1e-07	< 1e-07	-0.13	< 1e-07	< 1e-07	-0.15
	MIR21	cg02515217	-	-	-	-	-	-	-	-	-	< 1e-07	< 1e-07	-0.14
	MIR146B	cg15857661	1.94e-05	0.000584	-0.13	1e-07	6.18e-07	-0.12	< 1e-07	< 1e-07	-0.17	< 1e-07	< 1e-07	-0.28
	MIR146B	cg13442016	4.5e-06	0.00029	-0.12	-	-	-	< 1e-07	< 1e-07	-0.14	< 1e-07	< 1e-07	-0.21
	MIR146B	cg09701700	-	-	-	-	-	-	-	-	-	< 1e-07	< 1e-07	-0.14
	MIR146B	cg05858126	2.8e-06	0.000235	-0.15	2e-07	1.08e-06	-0.12	< 1e-07	< 1e-07	-0.18	< 1e-07	< 1e-07	-0.26
	MIR146B	cg05251190	2.09e-05	0.000613	-0.12	-	-	-	< 1e-07	< 1e-07	-0.16	< 1e-07	< 1e-07	-0.26
	miRNA expression	miRBase ID	P	FDR	FC	P	FDR	FC	P	FDR	FC	P	FDR	FC
	hsa-miR-21-5p	MIMAT0000076	-	-	-	-	-	-	< 1e-07	< 1e-07	1.5625	< 1e-07	< 1e-07	2.27273
	hsa-miR-146b-3p	MIMAT0004766	0.0002516	0.00311	2.5	2e-07	1.08e-06	2.5	< 1e-07	< 1e-07	3.84615	< 1e-07	< 1e-07	12.0482
	hsa-miR-146b-5p	MIMAT0002809	0.0003202	0.00348	2.5	< 1e-07	6.18e-07	2.5641	< 1e-07	< 1e-07	3.57143	< 1e-07	< 1e-07	11.7647
	mRNA expression	Entrez ID	P	FDR	FC	P	FDR	FC	P	FDR	FC	P	FDR	FC
	AAK1	22848										< 1e-07	< 1e-07	-1.53
	ABCC4	10257										< 1e-07	1.52e-07	-1.52
	ACSL6	23305										< 1e-07	< 1e-07	-1.92
	ADAM22	53616							3.8e-05	7.31e-05	-1.51	< 1e-07	< 1e-07	-2.74
	ADAMTS5	11096										< 1e-07	< 1e-07	-2.25
	ADIG	149685	0.0001347	0.00216	-1.99	2e-07	1.08e-06	-1.89	< 1e-07	< 1e-07	-2.32	< 1e-07	< 1e-07	-3.99
	ADM2	79924				1.94e-05	6.11e-05	-1.52	< 1e-07	< 1e-07	-1.77	< 1e-07	< 1e-07	-2.66
	AGPAT4	56895										< 1e-07	< 1e-07	-1.64
	AKR1C2	1646							8.01e-05	0.000149	-1.54	< 1e-07	< 1e-07	-2.35
	AKR1E2	83592										< 1e-07	< 1e-07	-1.79
	ALDH1A1	216	< 1e-07	3.91e-05	-2.01				< 1e-07	< 1e-07	-1.72	< 1e-07	< 1e-07	-2.26
	ANK2	287										< 1e-07	< 1e-07	-1.88
	ANK3	288										< 1e-07	< 1e-07	-1.55
	ANKRD37	353322										< 1e-07	< 1e-07	-1.66
	ANKS1B	56899										< 1e-07	< 1e-07	-1.77
	ANO5	203859										< 1e-07	< 1e-07	-1.54
	AQP4	361										< 1e-07	< 1e-07	-3.98
	AR	367							3e-06	6.56e-06	-1.61	< 1e-07	< 1e-07	-2.68
	ARHGAP24	83478							< 1e-07	< 1e-07	-1.62	< 1e-07	< 1e-07	-3.69
	ARHGAP28	79822										< 1e-07	< 1e-07	-1.86
	ASPG	374569							< 1e-07	< 1e-07	-1.79	< 1e-07	< 1e-07	-2.1
	ASXL3	80816							< 1e-07	< 1e-07	-2.08	< 1e-07	< 1e-07	-3.62
	AVPR1A	552				3.02e-05	9.14e-05	-1.68	1.6e-06	3.64e-06	-1.72	< 1e-07	< 1e-07	-2.98
	B4GALNT2	124872							0.0004439	0.00075	-1.6	5.6e-06	7.98e-06	-1.86
	BARX2	8538										< 1e-07	< 1e-07	-2.18
	BCL2	596	1.08e-05	0.000507	-1.53	< 1e-07	< 1e-07	-1.56	< 1e-07	< 1e-07	-1.62	< 1e-07	< 1e-07	-2.04
	BMP8A	353500				0.0008172	0.00174	-1.83	1e-07	2.71e-07	-2.39	< 1e-07	< 1e-07	-6.65
	BMP8B	656							< 1e-07	< 1e-07	-1.56	< 1e-07	< 1e-07	-1.79
	BRSK2	9024										< 1e-07	< 1e-07	-1.92
	BTBD11	121551				< 1e-07	< 1e-07	-1.91	< 1e-07	< 1e-07	-2.11	< 1e-07	< 1e-07	-3.37
	C13orf36	400120							< 1e-07	< 1e-07	-2.83	< 1e-07	< 1e-07	-4.81
	C15orf52	388115										< 1e-07	< 1e-07	-1.79
	C1orf168	199920										< 1e-07	< 1e-07	-2.51
	C21orf29	54084				0.0007144	0.00155	-1.52				2.4e-06	3.47e-06	-1.72
	C2orf73	129852										< 1e-07	< 1e-07	-1.86
	C2orf77	129881										< 1e-07	< 1e-07	-1.61
	C4orf19	55286							< 1e-07	< 1e-07	-1.7	< 1e-07	< 1e-07	-2.41
	C5orf4	10826							< 1e-07	< 1e-07	-1.55	< 1e-07	< 1e-07	-1.88
	C5orf49	134121				6e-07	2.77e-06	-1.51				< 1e-07	< 1e-07	-1.97
	C6orf97	80129										< 1e-07	< 1e-07	-1.64
	C8orf79	57604										< 1e-07	< 1e-07	-1.86
	C8orf84	157869										< 1e-07	< 1e-07	-1.52
	C9orf66	157983				< 1e-07	6.18e-07	-1.58	< 1e-07	< 1e-07	-1.58	< 1e-07	< 1e-07	-2.72
	CACNA1B	774							1e-07	2.71e-07	-1.7	< 1e-07	< 1e-07	-1.88
	CACNB4	785				7e-07	3.2e-06	-1.68	< 1e-07	< 1e-07	-1.91	< 1e-07	< 1e-07	-4.14
	CCDC141	285025										< 1e-07	< 1e-07	-1.78
	CCDC146	57639										< 1e-07	< 1e-07	-1.98
	CCDC36	339834										< 1e-07	< 1e-07	-1.76
	CD300LG	146894				1.2e-06	5.1e-06	-1.77	9.2e-06	1.89e-05	-1.62	< 1e-07	< 1e-07	-2.13
	CD36	948				< 1e-07	< 1e-07	-2.25	< 1e-07	< 1e-07	-2.04	< 1e-07	< 1e-07	-3.54
	CDHR3	222256										< 1e-07	< 1e-07	-1.88
	CDON	50937				< 1e-07	< 1e-07	-1.71	< 1e-07	< 1e-07	-1.9	< 1e-07	< 1e-07	-3.74
	CGNL1	84952	0.0006612	0.00531	-1.55				< 1e-07	< 1e-07	-1.73	< 1e-07	< 1e-07	-2.69
	CHRNA4	1137				1.4e-06	5.85e-06	-2.13	1.8e-06	4.06e-06	-2	< 1e-07	< 1e-07	-2.36
	CHRNA7	1139	0.0006407	0.0053	-1.68				< 1e-07	< 1e-07	-1.76	< 1e-07	< 1e-07	-2.63
	CILP	8483										6.15e-05	8.41e-05	-1.76
	CLCNKA	1187	0.0006406	0.0053	-2.17	< 1e-07	< 1e-07	-2.58	< 1e-07	< 1e-07	-3.69	< 1e-07	< 1e-07	-7.62
	CLCNKB	1188	2.5e-06	0.000235	-2.13	< 1e-07	< 1e-07	-1.92	< 1e-07	< 1e-07	-2.32	< 1e-07	< 1e-07	-2.86
	CLMN	79789										< 1e-07	< 1e-07	-2.05
	CNNM1	26507							< 1e-07	2.71e-07	-1.56	< 1e-07	< 1e-07	-2.19
	CNR2	1269				2e-07	1.08e-06	-1.59				< 1e-07	< 1e-07	-1.98
	CNTFR	1271				6.12e-05	0.000169	-2.18	1.1e-06	2.56e-06	-2.39	< 1e-07	< 1e-07	-7.21
	CNTN3	5067							2.1e-06	4.67e-06	-1.71	< 1e-07	< 1e-07	-2.2
	CNTN5	53942				6.01e-05	0.000166	-1.58	5e-07	1.22e-06	-1.69	< 1e-07	< 1e-07	-2.73
	CNTNAP2	26047				0.000127	0.000326	-1.61	< 1e-07	< 1e-07	-2.02	< 1e-07	< 1e-07	-2.84
	CNTNAP3	79937										< 1e-07	< 1e-07	-2.66
	COL23A1	91522				8.7e-06	3e-05	-1.79	9e-07	2.12e-06	-1.81	< 1e-07	< 1e-07	-3.67
	COL6A6	131873							< 1e-07	2.71e-07	-1.62	< 1e-07	< 1e-07	-2.38
	COLEC10	10584							< 1e-07	< 1e-07	-1.65	< 1e-07	< 1e-07	-2.35
	CORO2B	10391				1.2e-06	5.1e-06	-1.53				< 1e-07	< 1e-07	-2.86
	CXXC4	80319				9e-07	4e-06	-1.59	< 1e-07	< 1e-07	-1.69	< 1e-07	< 1e-07	-2.5
	CYR61	3491										< 1e-07	< 1e-07	-1.67
	DACT1	51339										< 1e-07	< 1e-07	-1.67
	DDIT4L	115265							< 1e-07	< 1e-07	-1.72	< 1e-07	< 1e-07	-2.1
	DIO2	1734				< 1e-07	< 1e-07	-1.78	< 1e-07	< 1e-07	-2.16	< 1e-07	< 1e-07	-2.58
	DIRAS2	54769	3.97e-05	0.000932	-1.99	< 1e-07	< 1e-07	-1.96	< 1e-07	< 1e-07	-2.51	< 1e-07	< 1e-07	-4.01
	DLG2	1740				3.72e-05	0.00011	-1.57	< 1e-07	< 1e-07	-1.91	< 1e-07	< 1e-07	-3.07
	DLGAP2	9228				0.000191	0.000472	-1.54
	DNALI1	7802	< 1e-07	3.91e-05	-1.92	2e-07	1.08e-06	-1.55				< 1e-07	< 1e-07	-2.18
	DOK6	220164										< 1e-07	< 1e-07	-2.26
	DPP6	1804	0.0001489	0.00216	-3.06	1.1e-06	4.77e-06	-2.67	< 1e-07	< 1e-07	-3.08	< 1e-07	< 1e-07	-6.82
	DPY19L2	283417				< 1e-07	< 1e-07	-1.77	< 1e-07	2.71e-07	-1.59	< 1e-07	< 1e-07	-2.89
	EBF4	57593	0.0003839	0.00394	-1.82	< 1e-07	< 1e-07	-1.91	< 1e-07	< 1e-07	-2.19	< 1e-07	< 1e-07	-4.69
	EGF	1950							7e-07	1.67e-06	-1.62	< 1e-07	< 1e-07	-2.64
	EGR1	1958										6e-07	8.91e-07	-1.53
	ELMO1	9844				< 1e-07	6.18e-07	-1.67	< 1e-07	< 1e-07	-1.73	< 1e-07	< 1e-07	-3.81
	EML6	400954										< 1e-07	< 1e-07	-1.81
	EPHA5	2044										< 1e-07	< 1e-07	-2.03
	ERBB4	2066										< 1e-07	< 1e-07	-1.83
	ERO1LB	56605										< 1e-07	< 1e-07	-1.9
	ESRRG	2104	3.2e-05	0.000817	-1.64				< 1e-07	< 1e-07	-1.6	< 1e-07	< 1e-07	-2.2
	FAM124A	220108							< 1e-07	< 1e-07	-1.6	< 1e-07	< 1e-07	-2.38
	FAM163A	148753				1.7e-06	6.93e-06	-1.72	< 1e-07	< 1e-07	-1.78	< 1e-07	< 1e-07	-2.38
	FAM167A	83648				< 1e-07	< 1e-07	-2.32	< 1e-07	< 1e-07	-2.59	< 1e-07	< 1e-07	-6.72
	FAM189A1	23359				6e-07	2.77e-06	-2.07	< 1e-07	< 1e-07	-2.44	< 1e-07	< 1e-07	-4.14
	FAM190A	401145										< 1e-07	< 1e-07	-1.6
	FAM196B	100131897							6.4e-06	1.33e-05	-1.6	< 1e-07	< 1e-07	-2.77
	FAM46B	115572										< 1e-07	< 1e-07	-1.61
	FCGBP	8857	3e-06	0.000235	-1.82	< 1e-07	< 1e-07	-1.82	< 1e-07	< 1e-07	-1.92	< 1e-07	< 1e-07	-2.66
	FERMT1	55612							3.09e-05	6.08e-05	-1.52	< 1e-07	< 1e-07	-2.59
	FGF11	2256				9e-07	4e-06	-1.65	< 1e-07	< 1e-07	-1.84	< 1e-07	< 1e-07	-3.48
	FHL1	2273	1.02e-05	0.000499	-2.03	< 1e-07	< 1e-07	-1.95	< 1e-07	< 1e-07	-2.08	< 1e-07	< 1e-07	-4.56
	FLRT1	23769	9.9e-06	0.000499	-2.6	< 1e-07	< 1e-07	-2.96	< 1e-07	< 1e-07	-3.23	< 1e-07	< 1e-07	-6.86
	FOXJ1	2302	0.0001974	0.00264	-2.34	< 1e-07	< 1e-07	-3.25	< 1e-07	< 1e-07	-2.19	< 1e-07	< 1e-07	-4.5
	FOXP2	93986							3e-07	7.67e-07	-1.84	< 1e-07	< 1e-07	-2.23
	FREM2	341640										< 1e-07	< 1e-07	-2.08
	GABRB3	2562				< 1e-07	< 1e-07	-2.31	< 1e-07	< 1e-07	-2.27	< 1e-07	< 1e-07	-5.64
	GATM	2628				1e-07	6.18e-07	-1.62	< 1e-07	< 1e-07	-1.64	< 1e-07	< 1e-07	-1.85
	GBA3	57733							< 1e-07	2.71e-07	-1.73	< 1e-07	< 1e-07	-2.19
	GDF10	2662										1.85e-05	2.58e-05	-1.81
	GFRA1	2674										4.99e-05	6.84e-05	-1.64
	GHR	2690										< 1e-07	< 1e-07	-1.68
	GLDC	2731	0.0002186	0.00285	-2.49	< 1e-07	6.18e-07	-2.46	< 1e-07	< 1e-07	-2.65	< 1e-07	< 1e-07	-5.26
	GP5	2814										< 1e-07	< 1e-07	-1.64
	GPM6A	2823							< 1e-07	< 1e-07	-1.88	< 1e-07	< 1e-07	-2.13
	GPM6B	2824										< 1e-07	< 1e-07	-1.71
	GPR125	166647										< 1e-07	< 1e-07	-1.73
	GPR37L1	9283							< 1e-07	< 1e-07	-1.58	< 1e-07	< 1e-07	-1.58
	GPR83	10888				2e-07	1.08e-06	-1.79	< 1e-07	< 1e-07	-1.88	< 1e-07	< 1e-07	-1.95
	GPX3	2878	9.8e-05	0.00186	-1.53							< 1e-07	< 1e-07	-2.05
	GRIK4	2900	6.94e-05	0.00147	-2.23	< 1e-07	< 1e-07	-2.29	< 1e-07	< 1e-07	-2.5	< 1e-07	< 1e-07	-3.13
	GSTM3	2947							< 1e-07	< 1e-07	-1.59	< 1e-07	< 1e-07	-2.57
	HAP1	9001	1.79e-05	0.000568	-1.92	1.36e-05	4.51e-05	-1.59	< 1e-07	< 1e-07	-1.9	< 1e-07	< 1e-07	-2.85
	HECW1	23072										< 1e-07	< 1e-07	-1.74
	HFM1	164045	0.0001454	0.00216	-1.67	2e-07	1.08e-06	-1.62				< 1e-07	< 1e-07	-2.03
	HIF3A	64344										< 1e-07	< 1e-07	-1.87
	HLF	3131				< 1e-07	< 1e-07	-1.85	< 1e-07	< 1e-07	-1.95	< 1e-07	< 1e-07	-4.68
	HMGCS2	3158							1.5e-06	3.44e-06	-1.66	< 1e-07	< 1e-07	-2.48
	HS6ST3	266722	4.7e-06	0.00029	-2.5	< 1e-07	< 1e-07	-2.55	< 1e-07	< 1e-07	-2.57	< 1e-07	< 1e-07	-3.06
	HSD11B2	3291							< 1e-07	< 1e-07	-1.75	< 1e-07	< 1e-07	-2.6
	HSPB8	26353	0.0004917	0.00464	-1.63							< 1e-07	< 1e-07	-1.8
	HYOU1	10525										< 1e-07	< 1e-07	-2.06
	ID4	3400										< 1e-07	< 1e-07	-1.83
	IER2	9592										< 1e-07	< 1e-07	-1.96
	IGFBPL1	347252				3.46e-05	0.000103	-1.75	< 1e-07	< 1e-07	-2.38	< 1e-07	< 1e-07	-3.68
	INHBC	3626				2.3e-06	9.09e-06	-1.56	< 1e-07	< 1e-07	-1.83	< 1e-07	< 1e-07	-2.96
	IPCEF1	26034	5.7e-06	0.000335	-2.17	< 1e-07	< 1e-07	-1.96	< 1e-07	< 1e-07	-1.91	< 1e-07	< 1e-07	-3.32
	IRS1	3667							< 1e-07	< 1e-07	-1.57	< 1e-07	< 1e-07	-2.47
	IRS4	8471				2.47e-05	7.65e-05	-1.72	< 1e-07	< 1e-07	-1.93	< 1e-07	< 1e-07	-3.18
	IYD	389434							2e-07	5.24e-07	-1.86	< 1e-07	< 1e-07	-2.55
	JAKMIP3	282973							< 1e-07	< 1e-07	-1.54	< 1e-07	< 1e-07	-2.16
	KCNA2	3737				1.78e-05	5.71e-05	-1.58	< 1e-07	< 1e-07	-1.83	< 1e-07	< 1e-07	-3.03
	KCNAB1	7881	0.0001725	0.00243	-2.2	< 1e-07	< 1e-07	-2.64	< 1e-07	< 1e-07	-2.59	< 1e-07	< 1e-07	-5.89
	KCNIP3	30818				< 1e-07	< 1e-07	-1.57	< 1e-07	< 1e-07	-1.66	< 1e-07	< 1e-07	-2.72
	KCNJ1	3758				4.27e-05	0.000123	-1.72	0.000546	0.000914	-1.52	< 1e-07	< 1e-07	-3.44
	KCNJ13	3769	1.21e-05	0.000507	-2.52	< 1e-07	< 1e-07	-2.39	< 1e-07	< 1e-07	-2.06	< 1e-07	< 1e-07	-2.29
	KCNK2	3776							0.0001006	0.000184	-1.55	< 1e-07	< 1e-07	-2.37
	KCNMB2	10242										< 1e-07	< 1e-07	-1.54
	KIAA1239	57495				0.0002197	0.000535	-1.52	< 1e-07	< 1e-07	-1.74	< 1e-07	< 1e-07	-2.29
	KIAA1467	57613							< 1e-07	< 1e-07	-1.52	< 1e-07	< 1e-07	-1.88
	KIAA1614	57710										< 1e-07	< 1e-07	-1.67
	KIF19	124602	9.11e-05	0.00178	-2.18	< 1e-07	< 1e-07	-2.28	< 1e-07	< 1e-07	-2.08	< 1e-07	< 1e-07	-4.23
	KIF1A	547	0.0009726	0.00663	-2.29	4.3e-06	1.54e-05	-2.21	< 1e-07	< 1e-07	-3.45	< 1e-07	< 1e-07	-6.08
	KIF6	221458										< 1e-07	< 1e-07	-1.88
	KIT	3815	0.0007085	0.00555	-1.86	1.4e-06	5.85e-06	-1.83	< 1e-07	2.71e-07	-1.86	< 1e-07	< 1e-07	-3.04
	KLF15	28999										< 1e-07	< 1e-07	-2.06
	KLHL3	26249							< 1e-07	< 1e-07	-1.6	< 1e-07	< 1e-07	-1.75
	KLK15	55554							2e-07	5.24e-07	-1.77	< 1e-07	< 1e-07	-2.54
	KLK2	3817							0.0007533	0.00124	-1.54	0.0005259	0.000686	-1.57
	KY	339855				2e-07	1.08e-06	-1.73	< 1e-07	< 1e-07	-1.85	< 1e-07	< 1e-07	-3.26
	LAYN	143903										< 1e-07	< 1e-07	-1.59
	LGI3	203190				< 1e-07	6.18e-07	-2.03	< 1e-07	< 1e-07	-2.4	< 1e-07	< 1e-07	-6.72
	LIFR	3977				4e-07	1.96e-06	-1.58	5e-07	1.22e-06	-1.51	< 1e-07	< 1e-07	-2.17
	LIPG	9388	0.0005184	0.00475	-1.59	< 1e-07	6.18e-07	-1.63	< 1e-07	< 1e-07	-1.58	< 1e-07	< 1e-07	-2.24
	LMOD1	25802										< 1e-07	< 1e-07	-2.29
	LMX1B	4010										< 1e-07	< 1e-07	-1.88
	LRP1B	53353	0.0002815	0.00321	-2.68	< 1e-07	< 1e-07	-2.75	< 1e-07	< 1e-07	-2.97	< 1e-07	< 1e-07	-7.62
	LRP2	4036	6.93e-05	0.00147	-2.02	0.0006897	0.0015	-1.52	< 1e-07	< 1e-07	-1.91	< 1e-07	< 1e-07	-3.27
	LRRC2	79442										< 1e-07	< 1e-07	-1.94
	LRRIQ3	127255										< 1e-07	< 1e-07	-1.97
	LRRTM2	26045										< 1e-07	< 1e-07	-1.68
	MAFB	9935										< 1e-07	< 1e-07	-1.79
	MAPK4	5596	0.0005872	0.00507	-2.01	2e-07	1.08e-06	-2.07	< 1e-07	< 1e-07	-2.53	< 1e-07	< 1e-07	-4.68
	MASP1	5648										< 1e-07	< 1e-07	-1.83
	MAT1A	4143							0.0002316	0.000405	-1.54	1.7e-06	2.48e-06	-1.78
	MATN2	4147				< 1e-07	6.18e-07	-1.63	< 1e-07	< 1e-07	-1.8	< 1e-07	< 1e-07	-2.42
	MPPED2	744				< 1e-07	< 1e-07	-2.24	< 1e-07	< 1e-07	-2.62	< 1e-07	< 1e-07	-7.23
	MRO	83876	0.0001316	0.00215	-2.44	< 1e-07	< 1e-07	-2.65	< 1e-07	< 1e-07	-3.37	< 1e-07	< 1e-07	-10.16
	MYO1H	283446										< 1e-07	< 1e-07	-1.92
	NCAM1	4684							7e-06	1.45e-05	-1.79	< 1e-07	< 1e-07	-3.44
	NEB	4703	0.0008774	0.00636	-2.2	3e-06	1.14e-05	-2.15	< 1e-07	< 1e-07	-2.33	< 1e-07	< 1e-07	-6.23
	NECAB1	64168										< 1e-07	< 1e-07	-1.82
	NEGR1	257194										< 1e-07	1.52e-07	-1.6
	NEXN	91624										< 1e-07	< 1e-07	-2.11
	NHS	4810										< 1e-07	< 1e-07	-1.73
	NOL4	8715				0.0004606	0.00105	-1.57	2.9e-06	6.36e-06	-1.75	< 1e-07	< 1e-07	-3.8
	NOS1	4842										< 1e-07	< 1e-07	-1.54
	NPR3	4883				0.000794	0.0017	-1.57				< 1e-07	< 1e-07	-3.2
	NPY5R	4889										< 1e-07	< 1e-07	-1.6
	NWD1	284434	2.24e-05	0.000626	-2.48	< 1e-07	6.18e-07	-2.2	< 1e-07	< 1e-07	-2.23	< 1e-07	< 1e-07	-7.57
	ODAM	54959	0.0004417	0.00429	-2.02	0.0001463	0.000369	-1.68	3e-07	7.67e-07	-1.9	< 1e-07	< 1e-07	-3.02
	OGDHL	55753				0.0009581	0.00201	-1.53	< 1e-07	< 1e-07	-2.25	< 1e-07	< 1e-07	-2.96
	OLFM3	118427				1e-07	6.18e-07	-1.61	< 1e-07	2.71e-07	-1.56	< 1e-07	< 1e-07	-2.54
	OLFM4	10562										< 1e-07	< 1e-07	-2.04
	OR2A1	346528										< 1e-07	< 1e-07	-1.7
	OSBPL6	114880										< 1e-07	< 1e-07	-1.9
	PALM2	114299										< 1e-07	< 1e-07	-1.81
	PAX1	5075							< 1e-07	< 1e-07	-2.09	< 1e-07	< 1e-07	-3.22
	PBX4	80714				< 1e-07	< 1e-07	-1.54	< 1e-07	< 1e-07	-1.55	< 1e-07	< 1e-07	-2.17
	PCLO	27445										< 1e-07	< 1e-07	-1.76
	PCSK6	5046										< 1e-07	< 1e-07	-1.55
	PDE10A	10846				6e-07	2.77e-06	-1.6	< 1e-07	< 1e-07	-1.61	< 1e-07	< 1e-07	-1.65
	PDE11A	50940							5e-07	1.22e-06	-1.7	< 1e-07	< 1e-07	-2.11
	PDLIM3	27295										< 1e-07	< 1e-07	-1.85
	PEG3	5178	6.6e-06	0.000369	-1.56	< 1e-07	< 1e-07	-1.54	< 1e-07	< 1e-07	-1.68	< 1e-07	< 1e-07	-1.89
	PFKFB1	5207										< 1e-07	< 1e-07	-1.7
	PFKFB2	5208										< 1e-07	< 1e-07	-1.86
	PGF	5228	0.0001098	0.00201	-1.75	1e-07	6.18e-07	-1.69	< 1e-07	< 1e-07	-1.74	< 1e-07	< 1e-07	-3.22
	PLA2G4F	255189				0.0002051	0.000503	-1.6				< 1e-07	< 1e-07	-2.6
	PLA2R1	22925	0.0002647	0.00313	-1.69				< 1e-07	< 1e-07	-1.64	< 1e-07	< 1e-07	-2.02
	PLEKHH1	57475										< 1e-07	< 1e-07	-1.81
	PLP1	5354										< 1e-07	< 1e-07	-3.42
	PNMA3	29944				4.9e-06	1.75e-05	-1.51
	PPARGC1A	10891				0.0004179	0.00096	-1.57	< 1e-07	< 1e-07	-1.98	< 1e-07	< 1e-07	-4.18
	PPM1L	151742							< 1e-07	< 1e-07	-1.66	< 1e-07	< 1e-07	-2.41
	PPP1R1A	5502										1e-07	1.52e-07	-1.75
	PPP2R2B	5521										< 1e-07	< 1e-07	-1.54
	PRDM16	63976	< 1e-07	< 1e-07	-1.8	< 1e-07	< 1e-07	-1.62	< 1e-07	< 1e-07	-1.51	< 1e-07	< 1e-07	-1.57
	PRIMA1	145270							< 1e-07	< 1e-07	-2.03	< 1e-07	< 1e-07	-3.54
	PRKCA	5578										< 1e-07	< 1e-07	-1.86
	PRKG1	5592							1.45e-05	2.91e-05	-1.53	< 1e-07	< 1e-07	-2.88
	PROX1	5629										< 1e-07	< 1e-07	-1.91
	PRTG	283659							< 1e-07	< 1e-07	-1.54	< 1e-07	< 1e-07	-1.7
	PTCH2	8643										< 1e-07	< 1e-07	-1.65
	PYY	5697							2e-07	5.24e-07	-1.56	< 1e-07	< 1e-07	-2.19
	RAG1	5896							< 1e-07	< 1e-07	-1.68	< 1e-07	< 1e-07	-2.63
	RANBP3L	202151							1.3e-06	3e-06	-1.55	< 1e-07	< 1e-07	-2.97
	RAP1GAP	5909							< 1e-07	< 1e-07	-1.77	< 1e-07	< 1e-07	-2
	RARB	5915										< 1e-07	< 1e-07	-1.85
	RDH12	145226										< 1e-07	< 1e-07	-1.99
	RFX4	5992				< 1e-07	< 1e-07	-1.56	< 1e-07	< 1e-07	-1.75	< 1e-07	< 1e-07	-2.74
	RGNEF	64283							< 1e-07	< 1e-07	-1.61	< 1e-07	< 1e-07	-1.91
	RGS16	6004										< 1e-07	< 1e-07	-2.14
	RGS8	85397				4.86e-05	0.000139	-1.56	< 1e-07	2.71e-07	-1.74	< 1e-07	< 1e-07	-2.44
	RGS9	8787				3e-07	1.52e-06	-1.51				< 1e-07	< 1e-07	-2.01
	RIMKLA	284716	0.000229	0.00295	-1.6	< 1e-07	< 1e-07	-1.62	< 1e-07	< 1e-07	-1.9	< 1e-07	< 1e-07	-3.16
	RIMS4	140730				1.2e-05	4e-05	-1.71	< 1e-07	< 1e-07	-1.86	< 1e-07	< 1e-07	-2.49
	RPS6KA6	27330				1.94e-05	6.11e-05	-1.53	3e-07	7.67e-07	-1.58	< 1e-07	< 1e-07	-1.72
	RSPH4A	345895				< 1e-07	< 1e-07	-1.51				< 1e-07	< 1e-07	-1.96
	RUNX1T1	862										< 1e-07	< 1e-07	-1.71
	SAMD5	389432										< 1e-07	< 1e-07	-3.05
	SCML2	10389										< 1e-07	< 1e-07	-1.91
	SCN3A	6328				2.54e-05	7.83e-05	-1.64				1.81e-05	2.52e-05	-1.6
	SCUBE3	222663										1.2e-06	1.76e-06	-1.61
	SDK2	54549	3.71e-05	0.000889	-1.79	< 1e-07	< 1e-07	-1.76	< 1e-07	< 1e-07	-1.82	< 1e-07	< 1e-07	-2.63
	SEC14L3	266629										< 1e-07	< 1e-07	-1.6
	SEMA3D	223117				3.53e-05	0.000105	-2.3	< 1e-07	< 1e-07	-2.81	< 1e-07	< 1e-07	-8.55
	SERHL2	253190				3e-07	1.52e-06	-1.55
	SFRP1	6422							4.15e-05	7.94e-05	-1.73	< 1e-07	< 1e-07	-3.18
	SFTPC	6440				< 1e-07	< 1e-07	-2.25	< 1e-07	< 1e-07	-2.97	< 1e-07	< 1e-07	-8.05
	SGCD	6444										4e-07	5.96e-07	-1.88
	SGIP1	84251										< 1e-07	< 1e-07	-3.56
	SH2D4B	387694										< 1e-07	< 1e-07	-1.79
	SH3GL2	6456							6.66e-05	0.000125	-1.72	< 1e-07	< 1e-07	-2.26
	SHANK2	22941	9.6e-05	0.00185	-1.58	< 1e-07	< 1e-07	-1.69	< 1e-07	< 1e-07	-1.56	< 1e-07	< 1e-07	-2.47
	SLC14A1	6563										< 1e-07	< 1e-07	-1.66
	SLC16A2	6567	0.0002545	0.00311	-1.53				< 1e-07	< 1e-07	-1.55	< 1e-07	< 1e-07	-2.47
	SLC1A1	6505										< 1e-07	< 1e-07	-2.06
	SLC1A2	6506	0.0003781	0.00393	-1.68	1.4e-06	5.85e-06	-1.62	3e-07	7.67e-07	-1.6	< 1e-07	< 1e-07	-3.15
	SLC25A15	10166	0.0007983	0.00597	-1.53	4e-07	1.96e-06	-1.55	< 1e-07	< 1e-07	-1.78	< 1e-07	< 1e-07	-2.75
	SLC26A4	5172	0.0006611	0.00531	-2.26	4e-07	1.96e-06	-2.3	1.6e-06	3.64e-06	-2.05	< 1e-07	< 1e-07	-5.04
	SLC26A7	115111				2e-07	1.08e-06	-2.22	< 1e-07	< 1e-07	-2.24	< 1e-07	< 1e-07	-4.81
	SLC29A4	222962				< 1e-07	< 1e-07	-1.74	< 1e-07	< 1e-07	-1.96	< 1e-07	< 1e-07	-3.25
	SLC39A14	23516										< 1e-07	< 1e-07	-1.87
	SLC5A5	6528										< 1e-07	< 1e-07	-3
	SLC5A7	60482	0.0008676	0.00636	-1.86	3.19e-05	9.55e-05	-1.72	1e-07	2.71e-07	-1.86	< 1e-07	< 1e-07	-2.66
	SLC5A8	160728				6.2e-06	2.18e-05	-2.67	< 1e-07	< 1e-07	-4.31	< 1e-07	< 1e-07	-14.78
	SMAD9	4093										2.4e-06	3.47e-06	-1.6
	SMOC1	64093										2e-07	3.01e-07	-1.96
	SORBS2	8470	2e-07	5.87e-05	-1.94	< 1e-07	< 1e-07	-1.63	< 1e-07	< 1e-07	-1.98	< 1e-07	< 1e-07	-3.37
	SORCS1	114815							0.0008318	0.00137	-1.67	< 1e-07	< 1e-07	-3.29
	SPINLW1	57119										< 1e-07	< 1e-07	-1.52
	STARD13	90627										< 1e-07	< 1e-07	-1.68
	STXBP5L	9515	0.0009878	0.00663	-2.31	< 1e-07	< 1e-07	-2.62	< 1e-07	< 1e-07	-3.26	< 1e-07	< 1e-07	-8.3
	SYNM	23336							< 1e-07	< 1e-07	-1.59	< 1e-07	< 1e-07	-2.17
	SYT9	143425	0.0001618	0.00232	-1.71	2e-07	1.08e-06	-1.66	< 1e-07	< 1e-07	-1.98	< 1e-07	< 1e-07	-2.21
	TBC1D4	9882										< 1e-07	< 1e-07	-2.1
	TFCP2L1	29842	0.0002666	0.00313	-1.99	5.03e-05	0.000143	-1.69	< 1e-07	< 1e-07	-2.07	< 1e-07	< 1e-07	-4.14
	TFF3	7033	4.6e-06	0.00029	-3.74	< 1e-07	< 1e-07	-3.03	< 1e-07	< 1e-07	-3.61	< 1e-07	< 1e-07	-7.69
	TIMP4	7079							4e-07	9.99e-07	-1.54	< 1e-07	< 1e-07	-1.86
	TMEM164	84187										< 1e-07	< 1e-07	-1.79
	TMEM220	388335										< 1e-07	< 1e-07	-1.85
	TMEM47	83604	1.5e-06	0.000209	-1.57							< 1e-07	< 1e-07	-1.86
	TMOD1	7111										< 1e-07	< 1e-07	-1.86
	TMPRSS3	64699										< 1e-07	< 1e-07	-2.08
	TNFRSF11B	4982							3.1e-06	6.76e-06	-1.57	< 1e-07	< 1e-07	-2.44
	TNFRSF19	55504										< 1e-07	< 1e-07	-1.81
	TNS4	84951										< 1e-07	< 1e-07	-2.66
	TP53INP2	58476										< 1e-07	< 1e-07	-1.79
	TPO	7173	0.0009841	0.00663	-2.88	< 1e-07	< 1e-07	-3.67	< 1e-07	< 1e-07	-3.68	< 1e-07	< 1e-07	-16.85
	TPPP	11076										< 1e-07	< 1e-07	-1.92
	TRIM50	135892				0.0001181	0.000307	-1.52	3e-07	7.67e-07	-1.66	< 1e-07	< 1e-07	-2.1
	TRIM58	25893				< 1e-07	< 1e-07	-1.8	< 1e-07	< 1e-07	-2.04	< 1e-07	< 1e-07	-2.72
	TRPM3	80036				< 1e-07	6.18e-07	-1.87	< 1e-07	< 1e-07	-2.19	< 1e-07	< 1e-07	-4.57
	TTLL7	79739							5e-07	1.22e-06	-1.54	< 1e-07	< 1e-07	-2.3
	TTYH2	94015										< 1e-07	< 1e-07	-1.81
	TUBA8	51807										< 1e-07	< 1e-07	-1.54
	UGT8	7368				7.48e-05	0.000202	-1.55	< 1e-07	< 1e-07	-1.77	< 1e-07	< 1e-07	-2.22
	UNC80	285175				< 1e-07	6.18e-07	-1.62				< 1e-07	1.52e-07	-1.58
	UPK3A	7380										< 1e-07	1.52e-07	-1.8
	USP44	84101	1.33e-05	0.00052	-1.59	< 1e-07	< 1e-07	-1.52				< 1e-07	< 1e-07	-1.82
	USP49	25862										< 1e-07	< 1e-07	-1.6
	VEPH1	79674							7e-07	1.67e-06	-1.52	< 1e-07	< 1e-07	-1.9
	VIPR1	7433				< 1e-07	< 1e-07	-1.98	< 1e-07	< 1e-07	-1.92	< 1e-07	< 1e-07	-3.01
	WASF3	10810							< 1e-07	< 1e-07	-1.56	< 1e-07	< 1e-07	-2.33
	WDR72	256764	0.0001945	0.00264	-1.73	3.48e-05	0.000104	-1.52	< 1e-07	< 1e-07	-1.76	< 1e-07	< 1e-07	-2.02
	WDR93	56964										< 1e-07	< 1e-07	-1.53
	WFS1	7466										< 1e-07	< 1e-07	-1.73
	WNK2	65268				6e-07	2.77e-06	-1.58				< 1e-07	< 1e-07	-2.02
	WNT11	7481										< 1e-07	< 1e-07	-2.04
	WNT4	54361	0.000645	0.0053	-2.02	< 1e-07	< 1e-07	-2.31	< 1e-07	< 1e-07	-2.72	< 1e-07	< 1e-07	-6.78
	WSCD2	9671	0.0002645	0.00313	-3.07	< 1e-07	6.18e-07	-3.06	< 1e-07	< 1e-07	-3.76	< 1e-07	< 1e-07	-13.89
	WWOX	51741										< 1e-07	< 1e-07	-1.58
	ZBTB16	7704										< 1e-07	1.52e-07	-1.6
	ZNF781	163115										< 1e-07	< 1e-07	-1.88
	FDR: False Discovery Ratio; FC: Fold Change; ETE: extrathyroidal extension.

## Sheet: S6
	Table S6. List of 452 target transcripts of miRNA potentially regulated by methylation after mimic transfection in TPC1 cell line.
	Gene	Entrez ID	MicroRNA mimic transfection
			hsa-miR-146b-3p			hsa-miR-146b-5p			hsa-miR-21-5p
			FC 1	FC 2		FC 1	FC 2		FC 1	FC 2
	AR	367	1.2544	1		1.54221	1.28877		1.20164	1.29056
	KIF1A	547	1.27456	-1.09202		1.22561	-1.03311		1.13682	1.0629
	AVPR1A	552	-1.19168	1.07773		1.04608	1.24229		1.12428	1.05044
	BCL2	596	1.68588	1.09543		-1.08598	1.59107		-1.42603	1.41814
	BMP8B	656	1.48761	-2.00973		1.33053	1.23542		-1.15269	1.23799
	ZFP36L2	678	1.15429	1.21251		1.22095	1.06142		1.1591	1.09429
	MPPED2	744	-1.8226	-1.30405		-1.24833	2.26734		-1.24057	1.074
	CACNA1B	774	-1.2937	-1.02456		1.45649	1.2518		1.1765	1.02598
	CACNA1D	776	-1.11265	-1.30677		1.25788	-1.13682		1.10343	1.16635
	CACNB4	785	1.60882	-1.29864		-1.07699	1.30405		1.28165	1.17202
	RUNX1T1	862	-1.02598	-1.31312		1.17813	1.19582		-1.12936	-1.11651
	CHRNA4	1137	1.12194	-1.22264		-1.10957	-1.23243		-1.0403	-1.58502
	CHRNA7	1139	1.13997	-1.59218		1.12039	-1.29864		-1.15269	-1.13839
	CLCNKA	1187	1.12584	-1.93187		1.3765	1.47325		1.22095	1.47172
	CLCNKB	1188	2.54912	-1.03097		-1.19499	-1.53475		-1.34164	-1.06881
	ACKR2	1238	1.08073	-1.27456		-1.09809	-1.19003		1.12662	1.06955
	CNR2	1269	-1.39281	1.45649		-1.48761	1.04754		1.18838	-1.48968
	CPS1	1373	-1.46206	-1.35144		-1.32593	1.13761		-1.34537	-1.17936
	DIO2	1734	-1.2781	-1.28254		1.01995	1.20497		1.25963	1.16554
	DPP6	1804	1.09126	-1.01924		-1.74473	-1.1921		-1.93053	-1.60603
	RCAN1	1827	1.0122	-1.00347		-1.06955	-1.2201		1.07587	1.13328
	LPAR1	1902	1.26707	-1.07848		1.62845	-1.00696		1.30134	-1.06733
	EPHB1	2047	1.1708	1.1088		-1.16797	1.09354		-1.09278	1.23371
	EYA4	2070	-1.15429	-1.72309		1.01185	1.23157		-1.03311	-1.22179
	EFEMP1	2202	1.20664	2.25324		2.13539	1.90924		1.4147	1.47631
	FGF11	2256	1.12428	-1.0196		1.074	-1.18017		-1.00278	-1.14631
	FOXJ1	2302	1.28877	-1.46409		1.38896	-1.15109		1.17528	1.03778
	GABRB3	2562	1.36699	-1.26707		1.04572	1.15149		-1.11226	-1.04899
	GFRA1	2674	1.28165	1.06881		-1.0108	1.01537		1.04138	1.07177
	GHR	2690	-1.60547	-1.00696		-1.23585	1.29864		-1.39329	-1.09051
	GLDC	2731	-1.45095	-2.24856		1.1065	1.17202		1.41225	-1.08073
	GLI3	2737	-1.42504	-1.4651		-1.22816	-1.42306		-1.01466	-1.29504
	GLUL	2752	1.22179	1.00905		1.14949	1.01537		-1.09354	-1.08749
	GRIK2	2898	-1.29415	1.1591		-1.57134	1.70173		-1.1607	1.13367
	GRIK4	2900	1.42999	-1.64947		1.01466	1.17528		-1.00208	1.07998
	GSTM3	2947	1.03168	1.15109		-1.09467	1.85061		1.19168	1.37364
	HLF	3131	2.39828	-1.21419		1.06881	1.089		1.06881	1.69937
	HSD11B2	3291	-1.52732	-1.07998		-1.05263	-1.32409		1.10573	-1.23456
	CYR61	3491	2.43176	2.47942		1.12936	1.01783		1.14591	1.07736
	IHH	3549	-1.58667	-1.2662		1.12117	-1.48813		-1.01607	-1.57135
	INHBC	3626	-1.02101	1.11767		1.05263	1.13682		1.23713	-1.07029
	IRS1	3667	-1.14155	2.11844		1.12662	-1.38896		-1.06069	-1.06881
	KCNA1	3736	1.32869	-1.32042		-1.19086	-1.28165		-1.22603	-1.45498
	KCNA2	3737	-1.09505	-1.36651		1.01326	-2.33432		1.09885	-2.6926
	KCNK2	3776	2.44359	-1.99654		-1.3449	1.36604		-2.46314	-1.26225
	KIT	3815	-1.18756	-1.02314		-1.46713	-1.00139		-1.33145	1.05044
	LMX1B	4010	1.10496	1.38127		-1.08749	-1.24574		-1.07066	-1.08073
	MAT1A	4143	-1.23928	-1.0196		1.37554	-1.26313		1.90792	1.21041
	MLLT3	4300	1.32593	1.09013		1.10726	-1.10803		-1.03527	-1.0101
	NCAM1	4684	-1.22434	-1.12233		1.0299	-1.37078		-1.06659	-1.15749
	NFATC1	4772	-1.12545	-1.1704		1.24057	1.06069		1.22689	-1.27015
	NHS	4810	1.36509	-1.05848		-1.43893	-1.15109		-1.45196	-1.40932
	NOS1	4842	-1.25963	1.26225		-1.07923	1.27987		-1.37936	-1.42011
	NPR3	4883	1.00765	1.16959		1.22689	-1.57352		1.47939	-1.14949
	ROR2	4920	1.47529	1.10038		-1.47223	1.04319		-1.3435	1.15109
	TNFRSF11B	4982	-1.21251	2.06766		1.07923	1.08147		-1.08222	-1.02385
	P2RX5	5026	1.2201	1.00417		-1.50943	1.19375		-1.24487	1.03455
	PCSK6	5046	2.11257	1.21841		-1.23585	-1.11651		1.0796	-1.03097
	PAX1	5075	1.25963	1.14393		-1.07214	1.05336		-1.03598	1.2518
	ENPP1	5167	1.61664	-1.6783		1.12896	-1.11884		-1.18181	-1.3045
	PFKFB2	5208	-1.62225	-1.48247		-1.24747	1.18756		-1.75078	-1.26488
	PPP1R1A	5502	-1.19292	1.06032		-1.33284	-1.39959		-1.57026	-1.61888
	PKIA	5569	-1.46917	-1.3333		-1.63807	-1.27103		-1.81001	-1.1487
	PRKCA	5578	1.12662	1.46409		1.45095	1.20832		1.34817	1.22052
	PRKCQ	5588	1.63241	-3.17994		-1.41323	1.11342		1.03742	-1.37173
	MAPK4	5596	1.30631	1.66094		-1.47427	-1.0299		1.15669	1.37888
	PRKX	5613	1.67714	-2.18859		-1.33886	1.36226		-1.01466	-1.04681
	PROX1	5629	1.36983	-1.43893		1.34118	2.06337		-1.11497	2.32947
	MASP1	5648	-1.40153	-1.39862		1.47939	-1.30496		1.04174	1.27191
	PYY	5697	1.30134	-1.21925		-1.04102	-1.09164		-1.05336	1.04319
	RAP1GAP	5909	1.18797	1.45599		-1.0421	-1.02314		-1.25963	-1.09505
	PRPH2	5961	-1.21926	-1.65004		1.04102	1.00139		1.04972	-1.10957
	RGS16	6004	-1.18263	1.26094		-1.1599	-1.25876		1.06955	1.12975
	SFTPC	6440	-1.15029	1.01255		1.02669	1.06069		1.17202	1.089
	ST8SIA1	6489	-1.22095	1.05629		1.02669	-1.18222		-1.09051	-1.01255
	SLC1A2	6506	-2.03073	-1.32317		-1.12896	1.29056		1.05848	-1.08673
	SLC5A5	6528	-2.66475	1.32685		1.32409	1.64035		1.44293	1.47529
	SLC6A3	6531	1.14155	1.17283		1.04102	-1.08373		1.04681	1.01185
	SNAI1	6615	-1.26663	1.13839		1.18017	1.11034		1.1487	1.25876
	SORD	6652	1.28476	1.02456		-1.07438	-1.02811		1.07103	-1.0299
	SRF	6722	-1.44995	-1.09885		-1.24833	1.14711		-1.29864	1.28165
	SYN2	6854	1.2008	-1.10803		-1.27899	-1.59052		-1.52626	-1.04645
	TNS1	7145	-1.08222	1.00556		1.17162	-1.20999		1.1274	1.54649
	TPO	7173	1.47274	1.31768		1.20039	-1.39813		1.61608	-1.13092
	UPK3A	7380	1.232	-1.0108		-1.29056	-1.11884		-1.15349	-1.22944
	WFS1	7466	-1.05922	-1.19582		1.23072	1.30541		1.0677	1.12779
	WNT11	7481	-1.57352	-1.85446		-1.41225	-1.0421		1.37268	1.1483
	ZBTB16	7704	1.1042	1.43694		1.10191	-1.76541		1.39668	-1.50525
	KCNAB1	7881	-1.31085	1.20205		-1.41176	-1.01326		-1.92519	-1.50212
	CLTCL1	8218	1.00765	1.71594		-1.02172	1.32501		-1.07811	1.31951
	IRS4	8471	1.03168	-1.54114		1.29864	1.53954		-1.0519	1.20205
	CILP	8483	1.51467	-1.24487		-1.11574	1.04826		-1.20289	-1.00347
	CDC14B	8555	-1.36037	1.52732		1.11806	1.17446		-1.0203	1.07773
	RGS9	8787	-1.04319	-1.68063		1.11961	1.20164		-1.02172	2.16295
	HAP1	9001	1.0367	-1.12467		1.0108	1.11381		1.02883	1.27059
	BRSK2	9024	-1.25614	1.91454		1.71832	-1.01045		-1.13918	-1.00975
	DLGAP2	9228	1.19127	-1.25266		-1.17365	1.29146		-1.0367	1.51887
	GPR37L1	9283	-2.47942	1.08298		1.35566	-1.0629		1.2544	1.18181
	NTN1	9423	1.30405	-1.03886		1.32869	1.06696		1.23029	1.15149
	STXBP5L	9515	-1.05482	-1.14631		1.11651	-1.09316		1.0324	1.19914
	IER2	9592	1.11729	-1.33191		1.17162	-1.05409		1.42751	1.03598
	WSCD2	9671	-1.35097	-1.40299		2.78562	-1.08373		1.94127	-1.33515
	HDAC4	9759	1.27589	1.41079		-1.00626	-1.09962		1.20497	-1.18756
	ELMO1	9844	1.18674	1.99723		1.60492	-1.11265		-1.04972	-1.08824
	MAFB	9935	1.57625	-1.02456		-2.00347	-1.21504		-1.27766	-1.11574
	TSPAN5	10098	1.4025	1.10343		1.10343	1.15269		1.02456	-1.16393
	SLC25A15	10166	1.30767	-1.13721		-1.07177	-1.11419		-1.07998	1.03097
	KCNMB2	10242	1.56482	-1.82323		-1.30224	-1.22222		-1.42998	-1.08711
	B3GALT5	10317	1.06363	1.30495		1.2008	1.49796		1.25006	1.24143
	CDC42EP2	10435	1.10343	1.457		-1.02562	-1.074		1.01783	1.03383
	WASF3	10810	1.15549	1.38415		-1.20664	1.29146		-1.28165	1.1487
	PDE10A	10846	-1.26576	1.01185		-1.08448	1.1042		1.36793	-1.07624
	GPR83	10888	1.05922	1.18263		-1.72967	1.19499		1.01255	-1.45196
	PPARGC1A	10891	1.31768	1.02385		-1.32547	1.1603		-1.19251	-1.19334
	TPPP	11076	-1.68179	1.14116		-1.074	-1.17854		1.23285	-1.21588
	ADAMTS5	11096	-1.07475	1.22774		-1.18099	-1.15429		-1.19582	1.88296
	AAK1	22848	-1.5089	-1.3784		-1.11961	-1.1479		1.06142	1.00347
	NLGN1	22871	-1.34537	1.04174		1.16393	1.45801		-1.08373	-1.05922
	FAM189A1	23359	1.13761	-1.37459		1.34164	-1.11111		1.40737	-1.05336
	NCS1	23413	1.01748	-1.32685		-1.11304	1.0196		1.10458	1.08824
	GRIP1	23426	1.00208	1.43246		-1.00069	-1.23756		-1.22688	-1.89671
	MAPK8IP2	23542	-1.3045	1.72788		1.02847	-1.11265		-1.05702	-1.39281
	LMOD1	25802	1.14949	-1.59881		-1.46104	-1.22816		-1.53794	1.13564
	USP49	25862	-1.9917	-1.2492		1.55186	1.39571		-1.00486	1.18591
	TRIM58	25893	1.77645	-1.02669		-1.29415	-1.0196		-1.09429	-1.01326
	SETBP1	26040	-1.96837	-1.752		-1.28922	-1.00347		1.06437	1.05848
	LRRTM2	26045	-1.00835	-1.2781		-1.75078	-1.01537		-1.34537	1.13524
	CNTNAP2	26047	1.34723	-1.70173		1.13761	1.09051		1.62169	1.15669
	PPP1R16B	26051	1.05482	1.25006		1.16514	-1.1495		-1.05775	-1.0403
	HSPB8	26353	1.09962	1.02243		1.03455	1.0677		1.14353	-1.15749
	CNNM1	26507	1.08598	1.09202		1.12818	1.42208		-1.23542	2.0734
	PDLIM3	27295	-1.04826	1.63354		-1.20455	1		-1.04464	1.01185
	PCDH11X	27328	1.06216	-1.35004		1.12662	1.5042		1.19831	-1.00696
	PCLO	27445	-1.00696	1.46917		1.60436	1.08298		1.16554	1.15589
	KLF15	28999	-2.61353	-1.1475		1.12584	-1.01115		1.08749	1.02776
	TFCP2L1	29842	1.17609	-1.08523		1.5966	1.03455		1.99032	1.76786
	GPR132	29933	1.0519	-1.77522		1.23885	-1.46917		1.18181	1.10573
	PNMA3	29944	-1.00556	1.20748		1.18838	1.15029		-1.05995	1.25745
	KCNIP3	30818	1.38992	1.6245		1.11034	-1.16797		1.27899	1.07624
	GALNT9	50614	-1.31494	-1.3632		1.25788	-1.01115		-1.12428	1.54007
	PDE11A	50940	-1.02385	-1.07773		1.16716	-1.48452		-1.17691	1.08373
	DACT1	51339	1.21209	-1.58282		-1.02314	1.30586		1.13446	1.04681
	LRP1B	53353	-1.31768	-1.34211		-1.13879	-1.53794		-1.264	1.01115
	ADAM22	53616	-1.56699	-1.06881		-1.62789	-1.11342		-1.48041	-1.07549
	TSPEAR	54084	1.03097	1.53209		-1.07848	1.13603		-1.20581	1.46206
	WNT4	54361	1.37554	-2.5722		1.10114	-1.3154		1.07998	-1.00243
	SDK2	54549	-1.10726	1.02172		2.0648	1.27721		1.77031	1.03025
	FAM46C	54855	-1.19499	1.42109		1.05629	1.40056		-1.19086	-1.07998
	CASZ1	54897	-1.13131	-2.71603		-1.04174	1.13603		1.00975	1.00312
	SLC6A15	55117	-1.60659	-1.50212		1.30405	-1.19168		1.32961	-1.12975
	TNFRSF19	55504	-1.05117	1.16393		-1.00069	-1.20916		-1.10803	1.43794
	KLK15	55554	1.29954	-1.72369		1.07029	-1.56374		-1.089	-1.18838
	FERMT1	55612	1.4799	1.88296		-1.36415	-1.20999		1.06511	1.20748
	OGDHL	55753	-1.28833	-1.20832		1.23756	1.00696		1.42356	-1.1321
	SCN3B	55800	1.28254	1.29594		1.01115	1.73027		-1.29774	1.37364
	KLHL4	56062	-1.90264	-1.57134		-1.04464	1.10726		-1.04464	-1.79502
	AGPAT4	56895	-1.57789	-1.28476		1.2781	1.11458		1.51572	-1.008
	WDR93	56964	-1.17936	1.17528		1.19748	-1.42603		1.36131	-1.78015
	STOX2	56977	1.34817	-1.04174		-1.20664	1.08373		1.12272	1.11497
	PLEKHH1	57475	1.27191	-1.73508		-1.27279	-1.04355		-1.08448	1.38511
	KCTD16	57528	1.17936	1.19044		1.01466	-1.34537		-1.3333	-1.00069
	EBF4	57593	1.14116	-1.50264		-1.25701	-1.053		1.00905	-1.13171
	KIAA1456	57604	2.15248	1.54649		-1.07549	1.12662		1.05702	-1.55186
	FAM234B	57613	-2.05694	-2.914		-1.51047	-1.12194		-1.32134	-1.32501
	CCDC146	57639	-1.05263	-1.20581		-2.17196	-1.38799		-2.00973	-2.80694
	KIAA1614	57710	-1.04066	-1.05922		1.43296	-1.34397		1.00208	1.12389
	TP53INP2	58476	2.04061	1.16797		1.25527	1.16959		1.63807	1.03455
	PRDM16	63976	1.55725	1.05154		1.37936	1.2605		1.25919	1.805
	CLSTN2	64084	1.22774	-1.01889		-1.28699	1.2518		1.19872	1.24229
	SMOC1	64093	-1.35566	1.00905		1.07252	-1.60436		1.18838	-1.01185
	SMOC2	64094	1.35473	-1.16797		-1.08975	-1.09051		-1.16959	1.13288
	ARHGEF28	64283	-1.24229	-1.15029		-1.01677	-1.31951		1.2033	-1.01642
	HIF3A	64344	-1.06511	-1.39185		1.31312	-1.36462		-1.04391	-1.18304
	TMPRSS3	64699	1.01466	-2.55886		1.41716	-1.12896		1.13524	-1.43296
	TNS3	64759	1.69467	1.59992		1.19997	1.10191		1.33607	1.12896
	WNK2	65268	-1.25963	1.17936		1.12662	-1.57407		-1.03527	-1.11304
	LRRC2	79442	-1.06069	1.34817		1.67481	-1.19997		1.29639	-1.42306
	VEPH1	79674	-1.31768	-1.15189		1.12311	1.08073		1.008	-1.03778
	CLMN	79789	-1.13603	-1.73508		-1.23971	1.70882		-1.33145	-1.34257
	MOB3B	79817	1.69702	-1.03204		1.21504	-1.16716		-1.17854	1.09733
	ADM2	79924	1.04681	-1.11111		-1.30586	-1.1704		-1.04102	-1.05922
	CNTNAP3	79937	-1.14472	-1.46866		1.09733	1.39474		1.1065	-1.01045
	SEMA6D	80031	1.26839	-1.19997		-1.40542	-1.30134		-1.4651	-1.13918
	FRAS1	80144	-1.86865	-1.56157		-1.13603	-1.0087		-1.08561	-1.00243
	ASXL3	80816	1.22646	-1.46917		-1.25788	1.08073		1.34164	1.9292
	AIF1L	83543	-1.03598	1.20916		-1.22391	1.08598		-1.13131	-1.13997
	AKR1E2	83592	-1.69114	1.22774		2.19771	1.053		1.1599	-1.17731
	FAM167A	83648	-1.30767	-1.21419		-1.12194	1.02562		-1.23971	-1.01396
	USP44	84101	-1.23971	-1.22519		-2.00416	1.16959		-1.28165	-1.04427
	ANTXR1	84168	-1.09581	-1.04427		1.07252	1.15589		1.04319	1.05885
	TMEM164	84187	-1.29056	-2.19086		-1.00556	1.03958		1.02883	-1.13603
	SGIP1	84251	-2.56507	1.03383		1.05812	1.14393		1.33284	-1.18838
	CGNL1	84952	-1.25353	-1.3784		-1.07215	-1.18099		-1.27899	-1.65864
	RGS8	85397	-1.21841	-1.10842		1.27899	-1.10152		-1.30994	-1.02101
	FHDC1	85462	-1.1599	-3.34847		1.25701	1.5252		-1.32225	1.13682
	COL23A1	91522	-1.0403	-1.17365		1.00626	-1.07252		1.19582	1.19499
	TTYH2	94015	-1.16797	-1.32317		1.23713	-1.21083		1.29056	1.09733
	PALM2	114299	-1.02633	1.00556		-1.00765	-1.58118		1.72071	-1.93589
	SLC25A25	114789	-1.06069	-1.01713		1.05922	1.07549		1.08373	1.00975
	TMEM132B	114795	1.11111	-1.39571		1.38992	1.85061		1.6027	1.40932
	SORCS1	114815	-1.29774	-1.73267		1.4206	1.2033		1.19044	1.0196
	FAM46B	115572	1.13839	-1.15429		-1.11111	-1.11342		-1.36604	-1.05995
	BTBD11	121551	1.1591	-1.05482		1.00905	1.1599		1.0274	1.01819
	KIF19	124602	-1.78015	-1.52679		1.33515	-1.76786		-1.02385	-1.26138
	B4GALNT2	124872	1.00626	-2.60178		-1.16111	1.52098		1.10038	1.57026
	FBXO27	126433	-1.40347	1.28254		1.69114	1.01326		-1.11574	1.52414
	EDARADD	128178	1.05665	-1.25006		1.04174	1.41716		-1.00765	1.25093
	LYPD6	130574	1.53209	-1.93992		-1.18304	-1.65233		1.06733	-1.70764
	C5orf49	134121	-1.05775	-1.41814		1.16635	-1.19003		1.03168	-1.14076
	TRIM50	135892	1.17324	-1.45297		1.39862	-1.15429		1.02137	1.23885
	RIMS4	140730	1.49589	-1.23585		1.00208	-1.053		1.00556	-1.20874
	LAYN	143903	-1.3027	1.46561		-1.11729	-1.03311		-1.06142	1.08824
	PRIMA1	145270	-1.16231	-1.0367		1.21672	-1.15829		1.22519	-1.17121
	CD300LG	146894	1.13288	1.41225		1.34304	-1.3566		-1.12779	1.07475
	FAM163A	148753	-1.337	1.24747		1.06363	-1.67714		-1.09202	-1.38032
	ADIG	149685	1.00278	1.34677		-1.22519	-1.00139		-1.56266	1.0629
	PLEKHG4B	153478	-1.11265	-1.39959		1.29954	1.02385		1.17609	-1.24574
	SBSPON	157869	1.264	-1.0242		-1.23713	1.50995		-1.2861	-1.35707
	USP54	159195	1.0203	-1.17162		-1.07699	-1.27103		-1.16473	-1.28788
	SLC5A8	160728	-1.23885	-1.55186		1.17568	1.24057		1.12233	1.13721
	DACT2	168002	-1.48452	1.0479		1.19831	1.25353		1.3154	1.2033
	GLIS3	169792	1.19127	-1.33053		-1.03133	-1.49278		1.09543	-1.34677
	LGI3	203190	-1.82134	-1.06548		1.03814	-1.28343		-1.01115	-1.2518
	FAM124A	220108	-1.1591	-1.26927		1.18181	1.34071		1.02243	1.29774
	SPATA13	221178	1.08975	-1.60436		1.54971	1.3045		1.30315	1.12779
	KIF6	221458	1.8302	1.21757		1.22603	1.11884		1.4103	-1.63921
	CDHR3	222256	-1.25266	-1.0274		1.57135	1.21757		1.04826	-1.15789
	SCUBE3	222663	-1.44593	-1.11574		-1.12272	-1.37745		-1.07326	1.05409
	SLC29A4	222962	1.32409	-1.1483		-1.34723	-1.51047		-1.00765	-1.20414
	SERHL2	253190	-1.1855	1.17854		-1.02314	-1.00765		1.00905	1.04247
	WDR72	256764	1.3027	-2.07628		-1.01642	1.2163		1.13131	1.10191
	SEC14L3	266629	1.12896	1.33932		1.18674	-1.01115		1.28521	1.03097
	HS6ST3	266722	1.54703	1.32317		1.2008	1.71475		1.05702	1.26663
	JAKMIP3	282973	1.46662	-1.3113		1.22944	-1.03455		1.48761	1.12975
	NWD1	284434	-1.03204	-1.01537		1.46815	1.16151		-1.12818	-1.13997
	RIMKLA	284716	1.58777	1.45902		1.22944	-1.56591		1.05775	-1.07029
	UNC80	285175	1.35943	-1.67714		1.15029	1.06881		1.25266	-1.2142
	KY	339855	1.86219	-1.13288		1.28654	1.18838		-1.81378	1.14949
	RSPH4A	345895	1.38127	1.49692		-1.00173	-1.2861		-1.23114	-1.76418
	OR2A1	346528	1.23628	1.25614		-1.06142	1.22391		1.49174	-1.0677
	IGFBPL1	347252	1.88035	-1.08298		-1.02598	-1.46815		1.17691	-1.85318
	BMP8A	353500	1.75443	-2.12653		1.6888	1.20164		2.13169	-1.0274
	ASPG	374569	1.15189	-1.69643		-1.00696	1.58777		-1.17365	1.19831
	SH2D4B	387694	1.19706	-1.21419		-1.30044	1.44393		1.06437	-1.12117
	C15orf52	388115	-1.38032	-1.46155		1.14155	1.24401		1.1491	1.13524
	TMEM220	388335	1.18633	-1.43396		1.02456	1.14393		-1.2479	1.04826
	SAMD5	389432	-1.64376	-1.17121		1.04681	-1.06992		1.68763	-1.00069
	IYD	389434	-1.07214	-1.35943		-1.1088	-1.42109		-1.05117	-1.4025
	SERTM1	400120	1.35943	1.09733		1.36983	1.15429		1.78015	1.07848
	FAM196B	100131897	-1.19334	2.35218		1.39959	-1.70055		1.07699	1.1487
	ANK2	287	-2.44189	2.00555		-1.09809	1.2781		-1.02243	1.07624
	ANK3	288	-1.33376	-1.28699		1.17609	-1.03634		1.02633	1.18591
	AQP4	361	1.42306	1.64376		-1.00139	-1.21588		1.50733	-1.46003
	BMP2	650	-1.16554	-1.074		1.09126	1.43694		-1.11111	-1.00278
	KLF9	687	-1.15189	1.04174		1.04899	-1.00069		1.03311	1.27015
	CACNA2D1	781	1.09278	1.06955		-1.38032	1.04536		-1.29056	-1.15589
	CD36	948	-1.08673	-1.33607		1.46003	1.11651		1.58887	1.01255
	CNTFR	1271	1.47274	1.074		1.15109	-1.55455		-1.22944	-1.03311
	MAP3K8	1326	-1.5524	-1.78386		1.21083	-1.59549		-1.09505	-1.09657
	CYP8B1	1582	-1.42109	1.8226		-1.06363	-1.16635		1.08975	1.02811
	EGF	1950	-1.18591	-1.18797		1.20748	-1.09733		1.03814	1.18181
	EGR1	1958	-1.88818	-1.86477		-1.34071	-1.31085		-1.02811	-1.03311
	EPHA5	2044	-1.0203	-3.01049		1.08523	-1.16595		1.07998	-1.30677
	ESRRG	2104	-2.38502	-1.10573		1.00035	-1.01607		-1.13131	-1.6529
	EYA1	2138	1.09733	-1.00035		1.07848	1.09126		-1.07848	-1.17772
	FHL1	2273	1.10573	1.08448		-1.232	1.19997		-1.24143	-1.17772
	GATM	2628	1.13131	1.28788		-1.35285	-1.17121		1.04391	1.18345
	GDF10	2662	-2.11404	1.03526		1.18591	-1.37078		1.11961	1.2544
	GNAL	2774	1.1088	-1.56808		-1.23029	1.19292		-1.13524	1.21419
	GP5	2814	-1.14631	1.03526		-1.01819	-1.21757		-1.02243	-1.1235
	GPM6A	2823	-1.72429	-2.02441		1.67597	-1.05117		1.32961	1.46409
	GPM6B	2824	1	-2.05694		1.39281	-1.32501		1.15269	1.33886
	GPX3	2878	-1.13603	-1.16635		1.20916	1.30405		-1.0274	1.10496
	IMPA2	3613	1.72788	-1.71951		1.20748	-1.03383		-1.04754	-1.232
	KCNJ13	3769	1.51677	1.13092		1.09657	-1.54756		-1.38415	-1.15109
	LHCGR	3973	-1.62113	1.05629		1.61328	2.27679		1.71475	1.24229
	LRP2	4036	-1.31859	-1.22349		-1.28076	-1.06955		1.43794	1.23371
	MEIS1	4211	1.11651	1.16797		-1.08673	1.27633		1.13446	-1.21672
	MLF1	4291	-1.43644	1.19251		-1.00975	1.04935		-1.06733	-1.8609
	MYH11	4629	1.19168	1.14076		-1.01677	1.2479		1.09695	-1.06696
	NEB	4703	-2.70757	1.33839		2.04486	1.76541		1.48761	1.19499
	NPY5R	4889	1.10919	-1.95206		2.40661	-1.1591		2.19771	-1.14195
	CNTN3	5067	-1.25353	-1.0367		-1.15349	-1.23542		-1.2861	-1.26576
	SLC26A4	5172	1.20497	-1.17446		-1.22434	1.66209		-1.40347	3.10588
	PEG3	5178	1.20748	-1.05409		1.13918	-1.39959		-1.09126	1.04247
	PFKFB1	5207	-1.62563	1.1321		1.30224	-2.90392		1.15029	-1.02172
	PGF	5228	1.12155	1.77645		1.07736	-1.26927		1.24401	-1.22603
	PGM5	5239	1.12896	1.18345		1.06881	1.38703		1.37364	1.27721
	PPP2R2B	5521	-1.10803	1.04935		-1.08824	1.14949		-1.13131	-1.14155
	PRKG1	5592	-1.23029	1.21841		1.73989	1.35332		1.57625	1.02278
	RAG1	5896	-1.25093	-1.14195		1.54114	-1.40493		-1.69114	1.12039
	RARB	5915	-1.04464	-1.1607		-1.29235	-1.57243		-1.32869	-1.6144
	SFRP1	6422	-1.8226	-1.05373		1.30224	2.28153		-1.10038	1.35566
	SGCD	6444	-1.1591	-1.03742		-1.30496	-1.21757		-1.20497	-1.54007
	SH3GL2	6456	-1.51677	-1.6644		-1.11111	-1.05629		1.29235	1.07103
	SLC1A1	6505	-1.19416	1.36037		-1.64832	1.38032		1.57735	-1.00661
	SLC16A2	6567	1.55294	1.25006		1.11922	-1.20164		1.29909	-1.04608
	SNCA	6622	3.29436	1.31768		1.27279	-1.01045		1.53475	1.17121
	SOX5	6660	1.20874	-1.17854		1.24487	-1.33515		1.22519	-1.06585
	SYT4	6860	1.16554	1.24574		-1.36557	-1.75747		-1.41519	-1.57625
	TFF3	7033	1.04608	-1.20916		1.29325	-1.08673		1.36509	-1.01819
	TGFBR3	7049	-1.42109	-1.35379		-1.29729	1.17854		-1.38319	1.47223
	TIMP4	7079	1.03742	1.01045		1.22519	1.10803		1.00347	1.10496
	TMOD1	7111	1.45599	-1.83655		1.28967	-1.33607		1.51782	1.08975
	TUB	7275	1.1042	1.05702		1.10229	-1.2466		1.01924	-1.04608
	UGT8	7368	-1.60547	-1.32409		1.26971	-1.04972		1.24401	1.11111
	DNALI1	7802	1.26663	-1.13603		1.72967	1.13524		1.11265	-1.33793
	NR4A3	8013	-1.04536	-1.14552		1.43594	-1.23542		1.03276	-1.03598
	SORBS2	8470	-1.04247	-1.4025		1.09467	-1.04247		1.0677	1.09354
	ITGA8	8516	1.05922	-1.06142		1.54221	1.50004		1.09657	1.50629
	PTCH2	8643	1.04826	-1.29954		-1.21672	1.1274		1.03276	1.07848
	STX11	8676	1.1	1.0841		1.60993	1.44894		-1.01396	-1.04536
	B3GALT2	8707	-1.60993	1.66324		1.42603	-1.21925		-1.50629	-1.27633
	NOL4	8715	-1.13918	1.57134		1.16191	1.33237		1.02314	1.75321
	RPS6KA5	9252	-1.13997	1.90396		-1.85575	-1.3113		-1.68296	-1.37554
	LIPG	9388	-1.76786	-2.17196		2.76446	1.34817		1.59107	-1.2861
	TOX	9760	1.58667	-1.86865		-1.26751	1.02066		1.05995	-1.10038
	TBC1D4	9882	1.17446	1.13328		-1.06733	1.60436		1.1235	1.30767
	ABCC4	10257	2.31578	2.00139		-1.02562	-1.20706		1.15789	-1.0115
	SCML2	10389	-1.33422	-1.98206		-1.21546	1.08073		-1.76418	-1.25614
	CORO2B	10391	-1.3632	-1.14552		1.05555	1.21209		-1.00835	1.15629
	HYOU1	10525	1.04283	-1.04319		-1.14711	-1.24057		1.07923	1.0274
	NEBL	10529	1.00521	1.07103		-1.05702	1.3113		1.13839	1.43644
	OLFM4	10562	2.01531	-1.38319		1.17162	-1.00835		1.21041	1.264
	COLEC10	10584	1.16959	-1.13918		1.05336	-1.045		1.08523	-1.0421
	FAXDC2	10826	-1.38127	1.47631		2.35953	-1.07549		1.90132	-1.29325
	SHANK2	22941	1.36226	-1.27721		-1.04717	1.12975		-1.28565	1.44493
	ACSL6	23305	-1.31585	-2.00973		-1.27633	1.70527		-1.08222	2.30218
	FLRT1	23769	-1.21926	1.63354		-1.03814	-1.32547		1.0403	1.18017
	ABI3BP	25890	-1.64832	-1.69525		-2.16595	-1.93455		-2.06122	-1.57352
	LRIG1	26018	-1.13918	-1.04754		1.00278	-1.00765		-1.01396	1.05409
	IPCEF1	26034	-1.04972	-1.33746		1.58667	-1.79378		1.76296	-1.65176
	CFAP61	26074	1.08373	1.24229		1.03886	-1.11961		-1.07326	-1.09885
	KLHL3	26249	-1.05629	1.66902		1.24747	-1.37841		1.22519	-1.36604
	RPS6KA6	27330	1.65519	2.42839		-1.68939	1.37936		-1.37173	1.05263
	CDON	50937	-1.28165	-1.03814		1.08523	-1.07214		-1.83147	-1.01466
	WWOX	51741	-1.05995	-1.22774		-1.13682	-1.03526		1.07848	1.12857
	BCO1	53630	-1.17977	1.19623		1.29684	-1.0629		1.21167	1.03634
	CNTN5	53942	1.05263	1.22519		1.50733	2.0167		1.03526	1.00278
	DIRAS2	54769	1.15429	1.40639		1.19416	-1.24315		1.13603	1.3632
	ODAM	54959	-1.44193	-1.08185		1.10114	1.24229		1.25223	-1.09733
	CSGALNACT1	55790	-1.41225	-1.11342		1.3765	-1.56482		1.11729	-1.48452
	PLSCR4	57088	1.4025	1.45902		-1.02705	1.55132		1.16797	1.36226
	EPPIN	57119	1.08673	1.01819		1.01607	-1.52732		-1.06069	-1.45297
	SH3RF1	57630	1.28209	-1.71238		1.00835	-1.03455		1.03455	-1.10382
	NECAB1	64168	1.18591	-1.18674		1.00556	-1.8908		-1.25353	-1.88688
	FAT4	79633	1.38992	2.11991		1.22349	1.09695		-1.24574	-1.19458
	ARHGAP28	79822	1.25919	1.00417		-1.18838	-1.05775		-1.47121	-1.23371
	TRPM3	80036	-1.80438	-1.69819		-1.09809	-1.89737		-1.25789	-1.03383
	CCDC170	80129	-1.20247	-1.12662		1.16716	1.36604		1.0196	1.18181
	CXXC4	80319	1.46612	1.47427		-1.10573	1.31951		-1.20247	-1.2492
	PBX4	80714	-1.05117	-1.34164		-1.4651	-1.47223		-1.17121	-1.74473
	VANGL1	81839	1.34817	-1.71		1.0073	-1.00765		-1.07549	-1.08147
	TMEM47	83604	1.34071	-1.30767		1.08674	1.10114		1.06733	1.13524
	MRO	83876	-1.10496	1.27456		-1.1274	-1.02883		1.08673	1.26313
	LRRIQ1	84125	-1.95477	1.05482		-1.73267	-1.14631		-2.50012	-1.12975
	IQCG	84223	-1.85318	-1.18263		-1.05336	-1.08373		-1.01713	1.09202
	TNS4	84951	-1.42306	1.63014		1.05154	-1.29594		1.5042	-1.25353
	TMEM132C	92293	1.55079	-1.18058		-1.10343	-1.08073		1.05482	-1.24574
	SLC26A7	115111	1.00696	1.30224		1.38463	-1.45397		1.31677	-1.49796
	FBXO17	115290	3.69353	-1.97452		1.03527	1.28343		1.21841	1.81001
	TC2N	123036	-1.01291	1.11111		-1.14711	-1.16151		1.11497	-1.28788
	CCDC173	129881	1.15349	-1.09809		-1.00347	1.08147		1.25266	-1.44493
	SGPP2	130367	-1.5977	1.4025		-1.0367	1.23628		-1.39959	1.08222
	SYT9	143425	1.59107	1.22179		1.56699	1.10803		-1.26313	1.84676
	RDH12	145226	1.07066	1.07624		-1.15349	1.19956		-1.34257	-1.17487
	LRFN5	145581	-1.36604	-1.41912		1.35613	1.02954		1.31768	-1.06955
	CCBE1	147372	-1.49278	1.08749		1.28788	1.21757		1.87254	1.19416
	C9orf66	157983	-1.07475	1.64718		-1.03204	-1.08673		-1.12389	1.30949
	ADGRA3	166647	-2.13391	1.68997		-1.08485	1.22095		-1.08485	1.15749
	RASSF6	166824	-1.24143	-1.12818		-1.14235	1.39959		1.47427	1.28699
	FYB2	199920	1.0073	1.45095		-1.91454	1.01431		-1.19086	1.0841
	ANO5	203859	1.00905	-1.17283		-1.10343	1.09051		-1.21335	1.03526
	DOK6	220164	1.31677	-1.50733		-1.05665	-1.11111		-1.1321	-1.37173
	SEMA3D	223117	-1.34071	-1.48658		-1.11651	-1.51992		1.05959	-1.19541
	CADM2	253559	-1.07475	-1.14314		1.08335	1.08222		1.0677	-1.14472
	PLA2G4F	255189	1.45599	-1.15669		1.24574	1.08975		-1.21504	-1.18181
	NEGR1	257194	1.14989	1.51047		1.32777	1.30858		1.36509	1.11419
	STEAP2	261729	-1.35943	-1.00278		-1.61217	1.1479		-1.67075	-1.0924
	DPY19L2	283417	-1.69584	1.38175		-1.76908	-1.11188		-1.21251	-1.21504
	MYO1H	283446	1.21841	1.27103		1.07998	1.1607		-1.02243	1.17854
	PRTG	283659	1.03814	1.08373		-1.09809	-1.16473		-1.18427	1.00765
	CCDC39	339829	1.24272	1.02172		-1.29056	1.05482		-1.05482	-1.17854
	CCDC36	339834	-1.3463	-1.19831		1.75078	1.95613		1.81567	-1.03383
	CCSER1	401145	-1.18017	1.10957		1.21672	1.01396		1.31221	1.22095
	ALDH1A1	216	1.06733	-1.31585		1.38896	1.33515		1.20748	1.02314
	AKR1C2	1646	1.37173	-1.29864		1.58118	-1.6358		-1.09809	1.32685
	DLG2	1740	-1.08485	1.50838		1.60826	-1.21588		1.47274	-1.04247
	ERBB4	2066	-1.04972	1.05922		1.36699	-1.05848		1.26663	1.15509
	FGF7	2252	1.32593	1.27191		1.29774	-1.24444		1.17121	-1.18304
	HMGCS2	3158	1.28432	1.0299		1.27943	1.16312		1.14393	-1.138
	ID4	3400	-1.38896	-1.12896		-1.13446	1.08373		-1.42454	-1.08448
	KCNJ1	3758	1.07848	1.01396		-1.12701	1.01115		1.02954	1.03311
	KLK2	3817	-1.13131	1.36509		-1.10726	-1.01431		-1.07363	1.55294
	LIFR	3977	-1.84933	-1.16595		-1.35473	-1.23029		-1.91454	-1.64832
	SMAD9	4093	-1.12662	-1.71356		1.24487	-1.46561		1.23628	-1.11651
	MATN2	4147	1.21462	1.97657		-1.12857	-1.6144		-1.15829	-1.77031
	MYO9A	4649	-1.13131	1.5768		-1.26663	1.23928		-1.20414	-1.25919
	PLP1	5354	1.21757	-1.00208		-1.35191	1.0519		1.03168	-1.08298
	RFX4	5992	1.13721	-1.00556		1.37364	-1.00765		1.46612	-1.28165
	SCN3A	6328	1.02243	1.33422		-1.3449	-1.33422		-1.67191	-1.36983
	SLC14A1	6563	1.58557	-1.18591		-1.59438	-1.28699		-1.12818	-2.37019
	VIPR1	7433	-1.0196	1.3218		1.70527	-1.24186		1.19582	-1.24186
	BARX2	8538	1.0479	-1.19499		-1.15549	-1.20205		-1.28476	-1.1595
	FCGBP	8857	-1.30903	-1.22306		1.25093	-1.17936		1.27191	-1.31677
	AKAP12	9590	-1.13131	1.25963		1.1065	-1.40639		1.28254	-1.03742
	GJB6	10804	-1.03598	-1.00312		1.26444	-1.23456		1.26138	-1.47019
	DNAJB4	11080	-1.13131	-1.11961		-1.00696	1.08975		-1.05263	-1.04247
	PLA2R1	22925	1.08298	-1.30224		1.33607	-1.12779		-1.1274	1.11265
	HECW1	23072	-1.09962	-1.24444		1.2033	-1.41274		1.17528	-1.11574
	SYNM	23336	1.0203	-1.13406		-1.03455	1.04608		-1.02278	1.00243
	SLC39A14	23516	1.49692	1.1603		-1.23285	1.00243		-1.07177	1.09013
	BHMT2	23743	1.4651	-1.28833		1.16959	1.03814		1.09467	-1.04754
	SNED1	25992	1.00278	1.03204		1.33793	-1.52732		1.20247	-1.0274
	PTPN20	26095	1.04247	-1.45196		-1.07699	-1.23371		-1.34118	-1.07177
	ZBTB21	49854	-1.02314	1.64547		-1.19292	-1.09013		-1.05922	-1.18509
	TUBA8	51807	1.07885	1.85832		1.51572	1.08523		-1.18756	-1.00696
	CXorf57	55086	-1.19665	1.1704		1.14037	-1.30134		-1.13171	-1.48865
	C4orf19	55286	-1.11072	-1.50212		1.16473	1.50629		1.2466	1.11419
	ERO1B	56605	-2.13022	-2.40661		-1.27544	1.16554		-1.61049	-1.01326
	ANKS1B	56899	1.21841	-1.15189		1.22519	-1.06142		1.41912	-1.64832
	NWD2	57495	-1.15269	1.10957		1.00696	-1.00765		1.43794	-1.74473
	GBA3	57733	-1.38032	-1.06363		1.19168	-1.06363		1.03886	-1.0324
	SLC5A7	60482	1.35379	1.15029		1.41568	1.09962		1.31449	1.37936
	PAPPA2	60676	-1.0324	-1.1607		-1.00486	-1.34817		1.30631	1.01326
	TTLL7	79739	1.02669	-1.06696		1.19086	1.05848		-1.1487	-1.41716
	CYBRD1	79901	1.20748	1.0811		1.01326	1.09657		-1.65233	-1.57462
	ARHGAP24	83478	1.32777	1.19748		-1.03276	1.32869		1.06733	-1.09202
	STARD13	90627	-1.94127	1.33515		1.21841	1.43296		1.27766	-1.00696
	NEXN	91624	1.67075	1.62338		-1.22561	-1.138		1.12506	1.1888
	FOXP2	93986	-1.04247	1.4025		-1.13761	1.29864		-1.08673	-1.31039
	MRAP2	112609	1.05409	-1.25963		1.46459	-1.75321		1.19375	1.42504
	CCDC85A	114800	1.33839	1.06142		-1.05373	-1.1		1.21799	-1.01642
	OSBPL6	114880	-1.82956	-1.10343		-1.25963	-1.27633		-1.26138	-1.22222
	DDIT4L	115265	1.14076	-1.33237		1.82766	-1.09581		1.11111	1.20247
	OLFM3	118427	1.50734	-1.46206		-1.48658	-1.47427		1.18017	1.00835
	AK7	122481	1.35097	1.62732		1.44043	1.05044		-1.00486	-1.04681
	LRRIQ3	127255	1.05555	-1.12272		-1.04572	1.36794		1.2505	-1.05044
	C2orf73	129852	-1.18838	1.41225		1.86284	1.26138		1.43545	1.44293
	COL6A6	131873	1.33515	1.3113		-1.15829	-1.19665		-1.04608	1.01819
	PPM1L	151742	-1.49071	-1.16797		-1.69349	-1.12117		-1.4103	-1.20164
	ZNF781	163115	-1.41618	-1.21377		1.07289	-1.6888		-1.22689	-1.75078
	HFM1	164045	-1.01326	-1.3333		1.03526	1.09126		-1.11034	-1.0403
	DENND6A	201627	-1.31358	1.23114		-1.41128	-1.31859		-1.27191	-1.16312
	RANBP3L	202151	-1.14552	1.06807		1.22944	1.20247		1.26839	-1.19582
	TDRD6	221400	-1.84165	-1.1765		-1.12039	-1.11419		1.09885	1.32134
	SHPRH	257218	-1.15389	-1.40591		-1.20247	-1.02705		-1.19499	-1.23114
	CCDC141	285025	1.76296	-1.03598		1.2008	-1.13761		-1.33515	-1.26839
	FREM2	341640	-1.71475	-1.22434		-1.55941	-1.10803		1.28788	1.0274
	ANKRD37	353322	-1.26576	1.0324		1.08073	1.26663		-1.09278	1.06216
	EML6	400954	1.1274	-1.14472		1.46713	1.00626		1.52098	-1.30315
	SMCO3	440087	-1.34257	-1.43893		1.19086	1.23371		1.11651	1.02669
	FC: mimic vs scramble control; bold: decreased expression levels.

## Sheet: S7
	Table S7. Significant pathways (P value< 0.05) enriched by target genes of hsa-miR-21-5p and hsa-miR-146b (5p and 3p) identified by IPA.
	hsa-miR-21-5p				hsa-miR-146b-3p				hsa-miR-146b-5p
	Biologic pathways	P value	adj P value		Biologic pathways	P value	adj P value		Biologic pathways	P value	adj P value
	CNTF Signaling	0.00229087	0.281838		Basal Cell Carcinoma Signaling	0.00120226	0.226464		CNTF Signaling	<0.001	0.0645654
	Glutamine Biosynthesis I	0.00436516	0.281838		Cardiac β-adrenergic Signaling	0.0025704	0.238781		Growth Hormone Signaling	0.00107152	0.121899
	Synaptic Long Term Depression	0.00630957	0.281838		Opioid Signaling Pathway	0.00537032	0.238781		Opioid Signaling Pathway	0.00162181	0.12331
	Amyotrophic Lateral Sclerosis Signaling	0.0125893	0.352371		Netrin Signaling	0.00954993	0.238781		G-Protein Coupled Receptor Signaling	0.00346737	0.143219
	nNOS Signaling in Skeletal Muscle Cells	0.0131826	0.352371		Calcium Signaling	0.0109648	0.238781		Role of Tissue Factor in Cancer	0.00380189	0.143219
	Opioid Signaling Pathway	0.0204174	0.412098		Corticotropin Releasing Hormone Signaling	0.0131826	0.238781		NGF Signaling	0.00380189	0.143219
	Citrulline-Nitric Oxide Cycle	0.0218776	0.412098		Asparagine Degradation I	0.0134896	0.238781		ERK5 Signaling	0.00512861	0.144877
	Glutamate Receptor Signaling	0.0251189	0.415911		Gustation Pathway	0.0190546	0.238781		Sorbitol Degradation I	0.00524807	0.144877
	ERK5 Signaling	0.0338844	0.501187		Type II Diabetes Mellitus Signaling	0.0194984	0.238781		Corticotropin Releasing Hormone Signaling	0.0057544	0.144877
	Sertoli Cell-Sertoli Cell Junction Signaling	0.040738	0.537032		Role of JAK2 in Hormone-like Cytokine Signaling	0.0194984	0.238781		FLT3 Signaling in Hematopoietic Progenitor Cells	0.00977237	0.198609
					Growth Hormone Signaling	0.0194984	0.238781		Sonic Hedgehog Signaling	0.0102329	0.198609
					Thyronamine and Iodothyronamine Metabolism	0.0199526	0.238781		Glycine Degradation (Creatine Biosynthesis)	0.0104713	0.198609
					Thyroid Hormone Biosynthesis	0.0199526	0.238781		Melanocyte Development and Pigmentation Signaling	0.0151356	0.254683
					Thyroid Hormone Metabolism I (via Deiodination)	0.0199526	0.238781		Thyroid Hormone Biosynthesis	0.0158489	0.254683
					S-adenosyl-L-methionine Biosynthesis	0.0199526	0.238781		UVA-Induced MAPK Signaling	0.018197	0.270396
					PKCθ Signaling in T Lymphocytes	0.0204174	0.238781		mTOR Signaling	0.020893	0.270396
					Factors Promoting Cardiogenesis in Vertebrates	0.0218776	0.246037		Role of IL-17F in Allergic Inflammatory Airway Diseases	0.020893	0.270396
					CCR5 Signaling in Macrophages	0.0245471	0.260615		HIF1α Signaling	0.0234423	0.270396
					nNOS Signaling in Skeletal Muscle Cells	0.0295121	0.291072		Clathrin-mediated Endocytosis Signaling	0.0239883	0.270396
					Axonal Guidance Signaling	0.030903	0.291072		Osteoarthritis Pathway	0.0239883	0.270396
					tRNA Splicing	0.0323594	0.291072		p38 MAPK Signaling	0.025704	0.278612
					Amyotrophic Lateral Sclerosis Signaling	0.0380189	0.299916		Role of NFAT in Cardiac Hypertrophy	0.0275423	0.285759
					GPCR-Mediated Nutrient Sensing in Enteroendocrine Cells	0.0389045	0.299916		Axonal Guidance Signaling	0.030903	0.297852
					Urea Cycle	0.0398107	0.299916		cAMP-mediated signaling	0.0316228	0.297852
					Glycine Cleavage Complex	0.0398107	0.299916		Cardiac β-adrenergic Signaling	0.0380189	0.345939
					G Beta Gamma Signaling	0.0416869	0.301995		Ephrin A Signaling	0.0398107	0.349945
					Protein Kinase A Signaling	0.0457088	0.31842		UVB-Induced MAPK Signaling	0.047863	0.371535
					Role of NANOG in Mammalian Embryonic Stem Cell Pluripotency	0.0467735	0.31842		PKCθ Signaling in T Lymphocytes	0.0489779	0.371535
									Relaxin Signaling	0.0489779	0.371535
	P value: Fisher exact test; P adj: P value adjusted by Benjamini and Hochberg method.

## Sheet: S8
	Table S8. Significant pathways (P value< 0.01) enriched by target genes of hsa-miR-21-5p and hsa-miR-146b (5p and 3p) identified by KOBAS 3.0 (http://kobas.cbi.pku.edu.cn).
	hsa-miR-21-5p					hsa-miR-146b-3p					hsa-miR-146b-5p
	Biologic pathways	Database	P value	P adj		Biologic pathways	Database	P value	P adj		Biologic pathways	Database	P value	P adj
	Neuronal System	Reactome	3.18683e-08	1.47232e-05		Developmental Biology	Reactome	1.47605e-06	0.000692268		Developmental Biology	Reactome	8.81843e-07	0.000312172
	Developmental Biology	Reactome	2.13651e-07	4.93534e-05		Signal Transduction	Reactome	1.04188e-05	0.00244321		Axon guidance	Reactome	2.95918e-05	0.00512622
	Arginine biosynthesis	KEGG PATHWAY	7.12185e-05	0.0104052		Hedgehog signaling pathway	KEGG PATHWAY	2.8507e-05	0.0044566		Signal Transduction	Reactome	5.59126e-05	0.00512622
	Transmission across Chemical Synapses	Reactome	9.00883e-05	0.0104052		Signaling pathways regulating pluripotency of stem cells	KEGG PATHWAY	0.000154928	0.0171389		Neuronal System	Reactome	5.79234e-05	0.00512622
	Cardiac conduction	Reactome	0.000140044	0.01294		Vesicle-mediated transport	Reactome	0.000182717	0.0171389		Regulation of Insulin-like Growth Factor (IGF) transport and uptake by Insulin-like Growth Factor Binding Proteins (IGFBPs)	Reactome	0.00190363	0.134777
	MAPK signaling pathway	KEGG PATHWAY	0.000264176	0.0203416		MAPK signaling pathway	KEGG PATHWAY	0.000286027	0.0223578		Potassium Channels	Reactome	0.0030269	0.178587
	Nicotine addiction	KEGG PATHWAY	0.000414452	0.0239773		Metabolism	Reactome	0.000455577	0.0265697		Transcriptional regulation by the AP-2 (TFAP2) family of transcription factors	Reactome	0.00437963	0.201575
	Potassium Channels	Reactome	0.000415949	0.0239773		Pathways in cancer	KEGG PATHWAY	0.00049416	0.0265697		L1CAM interactions	Reactome	0.00455538	0.201575
	Ligand-receptor interactions	Reactome	0.000495107	0.0239773		Ligand-receptor interactions	Reactome	0.000509866	0.0265697		Bladder cancer	KEGG PATHWAY	0.00655032	0.21108
	Phase 0 - rapid depolarisation	Reactome	0.000609708	0.0239773		Axon guidance	Reactome	0.000678571	0.0317413		Clathrin-mediated endocytosis	Reactome	0.00674794	0.21108
	Axon guidance	Reactome	0.000615686	0.0239773		Thyroxine biosynthesis	Reactome	0.000744465	0.0317413		Degradation of the extracellular matrix	Reactome	0.00702391	0.21108
	Hedgehog signaling pathway	KEGG PATHWAY	0.000647039	0.0239773		Basal cell carcinoma	KEGG PATHWAY	0.00104232	0.0407374		Voltage gated Potassium channels	Reactome	0.00715525	0.21108
	L1CAM interactions	Reactome	0.000716789	0.0239773		Clathrin-mediated endocytosis	Reactome	0.00127791	0.0449411		Recycling pathway of L1	Reactome	0.00810817	0.213356
	Muscle contraction	Reactome	0.000726585	0.0239773		LGI-ADAM interactions	Reactome	0.00134153	0.0449411		Hedgehog signaling pathway	KEGG PATHWAY	0.0084378	0.213356
	Highly calcium permeable postsynaptic nicotinic acetylcholine receptors	Reactome	0.000852531	0.026258		Cytokine Signaling in Immune system	Reactome	0.00151753	0.0474482
	AMPK signaling pathway	KEGG PATHWAY	0.000968457	0.0279642		Thyroid hormone synthesis	KEGG PATHWAY	0.00210458	0.0580787
	LGI-ADAM interactions	Reactome	0.00130295	0.0300982		Amine-derived hormones	Reactome	0.0021052	0.0580787
	Acetylcholine Binding And Downstream Events	Reactome	0.00130295	0.0300982		Cytokine-cytokine receptor interaction	KEGG PATHWAY	0.00239613	0.0601097
	Activation of Nicotinic Acetylcholine Receptors	Reactome	0.00130295	0.0300982		Membrane Trafficking	Reactome	0.00271858	0.0601097
	Postsynaptic nicotinic acetylcholine receptors	Reactome	0.00130295	0.0300982		Signaling by Interleukins	Reactome	0.00277368	0.0601097
	Cytokine Signaling in Immune system	Reactome	0.00138132	0.0303891		EGFR downregulation	Reactome	0.00278454	0.0601097
	Neurotransmitter Receptor Binding And Downstream Transmission In The Postsynaptic Cell	Reactome	0.00145383	0.0305305		Sphingolipid metabolism	Reactome	0.00322536	0.0601097
	Adrenergic signaling in cardiomyocytes	KEGG PATHWAY	0.00181487	0.0350754		Hedgehog 'on' state	Reactome	0.00322536	0.0601097
	Nitrogen metabolism	KEGG PATHWAY	0.00184449	0.0350754		Metabolism of lipids and lipoproteins	Reactome	0.00324007	0.0601097
	Transmembrane transport of small molecules	Reactome	0.00189802	0.0350754		Signaling by BMP	Reactome	0.00328714	0.0601097
	Jak-STAT signaling pathway	KEGG PATHWAY	0.00223379	0.0384548		TGF-beta signaling pathway	KEGG PATHWAY	0.00333231	0.0601097
	Cytokine-cytokine receptor interaction	KEGG PATHWAY	0.00224736	0.0384548		Metabolic pathways	KEGG PATHWAY	0.00387651	0.0673282
	IL-6-type cytokine receptor ligand interactions	Reactome	0.00247531	0.0408426		Cargo recognition for clathrin-mediated endocytosis	Reactome	0.0040196	0.0673282
	Immune System	Reactome	0.00286221	0.045346		Signaling by ERBB4	Reactome	0.00505677	0.0817801
	Growth hormone receptor signaling	Reactome	0.00294455	0.045346		Transport of inorganic cations/anions and amino acids/oligopeptides	Reactome	0.00534457	0.0835534
	Hedgehog 'on' state	Reactome	0.00309409	0.0461072		Transcriptional regulation by the AP-2 (TFAP2) family of transcription factors	Reactome	0.00637601	0.0944707
	Nitric oxide stimulates guanylate cyclase	Reactome	0.00319357	0.0461072		Signaling by EGFR	Reactome	0.00656815	0.0944707
	Transcriptional misregulation in cancer	KEGG PATHWAY	0.00352905	0.0494066		Metabolism of amino acids and derivatives	Reactome	0.00664719	0.0944707
	Glycosphingolipid biosynthesis - lacto and neolacto series	KEGG PATHWAY	0.0039975	0.052767		Prion diseases	KEGG PATHWAY	0.0071052	0.0980099
	Interleukin-6 family signaling	Reactome	0.0039975	0.052767		Carbon metabolism	KEGG PATHWAY	0.00741838	0.0994063
	Ion channel transport	Reactome	0.00610539	0.0783524		L1CAM interactions	Reactome	0.00777388	0.0997614
	Stimuli-sensing channels	Reactome	0.00631081	0.0787999		Nuclear signaling by ERBB4	Reactome	0.0078703	0.0997614
	Prion diseases	KEGG PATHWAY	0.00690568	0.0818057		Nuclear Receptor transcription pathway	Reactome	0.00826616	0.101665
	Alanine, aspartate and glutamate metabolism	KEGG PATHWAY	0.00690568	0.0818057		Immune System	Reactome	0.00855124	0.101665
	Nuclear Receptor transcription pathway	Reactome	0.00803482	0.0928022		Binding and Uptake of Ligands by Scavenger Receptors	Reactome	0.0086708	0.101665
	Bladder cancer	KEGG PATHWAY	0.00924105	0.104131		NCAM1 interactions	Reactome	0.0099368	0.113667
	Metabolic pathways	KEGG PATHWAY	0.00989058	0.105916
	P value: hypergeometric test; P adj: Benjamini and Hochberg False Discovery Ratio correction.

## Sheet: S9
	Table S9. Clinical-pathological characteristics of the patients included in the study.
	Features	Patient No. (%)
	Age - median (interquartile range)	42 (31.8-48.3)
	<55 years	83 (80.6)
	≥55 years	20 (19.4)
	Gender
	Female	80 (77.7)
	Male	23 (22.3)
	Tumor dimension; median (interquartile interval)	1.5 (1-2)
	≤1 cm	31 (30.1)
	>1 cm	72 (69.9)
	Multicentricity
	No	62 (60.2)
	Yes	41 (39.8)
	Predominant variant
	Classic	74 (71.8)
	Follicular	22 (21.4)
	Other*	7 (6.8)
	Vascular invasion
	No	89 (88.1)
	Yes	12 (11.9)
	Ni	2
	Extrathyroidal extension
	No	68 (66)
	Yes	35 (34)
	Lymph node metastasis
	No (cN0, pN0)	66 (64.1)
	Yes (pN1)	37 (35.9)
	Distant metastasis
	No	101 (98.1)
	Yes	2 (1.9)
	Clinical outcome
	Favorable (disease-free)	77 (90.6)
	Recurrence	8 (9.4)
	Ni#	18
	Death
	No	101 (98.1)
	Yes	2 (2)
	No: number; Ni: not informed; *1 tall-cell, 3 esclerosing, 1 oncocytic and 2 solid variants; cN0: clinically negative lymph nodes; pN0: pathologically negative lymph nodes; pN1: pathologically positive lymph nodes; #patients with increasing serum thyroglobulin levels without imaging or pathological evidence of active disease.

## Sheet: S10
	Table S10. Primer sequences, amplicon size, number of CpGs flanked in the amplification and PCR temperature conditions.
	Gene	Sequences	Amplicon size	Number of CpGs	MT	AT
	MIR21	F: 5' TGTTAGAATAGAATAGAATTGGGG 3'	233	2	61°C	55°C
		R: 5' [Btn] TACCAAAATATCAAACAACCCATC 3’
		Seq1 - 5' TGTTTTGTTTATTAT 3'
		Py 5'CGTGATATTTTTATGGTTGTATTATTTTGTCGGG 3'
	MIR146B	F: 5' TGGAATAGGAGTTTTTTTGGTATT 3'	253	3	60°C	54°C
		R: 5' [Btn] ACCCAAACCATCAACTACC 3'
		Seq1 - 5' TTATTTATTTTGGGA 3'
		Py - 5'ACGGGAGACGATTTATAGAAGAAAGTATG
	AlR1 Sat	F: 5' GATAGAGTAGTTTGAAATATTTGTTT 3'	109	2	59°C	54°C
		R: 5' [Btn] CTTCTATCTAACATTATATAAAAAAATCCC 3'
		Seq: 5' GTGGATATTTGGATT
		Py: 5' TTTTTGAGGTTTTCGGTTGGAAACGGG 3'
	AluYb8	F: 5' AGATTATTTTGGTTAATAAG 3'	178	4	43°C	49°C
		R: 5' [Btn] AACTACRAACTACAATAA 3'
		Seq: 5' GTTTGTAGTTTTAGTTATT
		Py: 5' CGGGGAGGTTGAGGTAGGAGAATGGCGGTGAAT
		TCGGGGAAGCGG 3'
	F: Forward; R: Reverse; Btn: Biotin; Seq: Sequencing primers; Bp: base pairs; MT: melting temperature; AT: annealing temperature; Py: Reference sequence; Bold: analysed CpGs.

[truncated: 2 more sheets: S11, S12]
